# Supplementary material for: A fast-charging/discharging and long-term stable artificial electrode enabled by space charge storage mechanism
Source: Nat Commun. 2024 May 6;15:3778. doi: 10.1038/s41467-024-48215-2 (PMC11074309; doi:10.1038/s41467-024-48215-2)
Supplement: Supplementary file 3 — Source Data [file 41467_2024_48215_MOESM3_ESM.xlsx]

## Sheet: Fig. 1
Fig. 1e			Fig. 1f
2 Theta (degree)	Intensity (a.u.)		Magnetic Field (Oe)	Magnetization (emu g-1)
10	21575		30000.3	86.9237
10.02	21691.7		29973	86.9253
10.04	22233.3		29847.7	86.9175
10.06	22016.7		29650.3	86.9022
10.08	21475		29451.6	86.8814
10.1	21975		29252.8	86.8734
10.12	22175		29054	86.8543
10.14	21933.3		28855.1	86.8303
10.16	22050		28656.2	86.8201
10.18	22033.3		28467.2	86.8068
10.2	22233.3		28268.2	86.7934
10.22	22241.7		28059	86.7744
10.24	21466.7		27859.5	86.761
10.26	21683.3		27659.8	86.7431
10.28	21750		27460.1	86.7318
10.3	22508.3		27260.3	86.7089
10.32	21516.7		27060.4	86.6894
10.34	22200		26860.6	86.6682
10.36	21908.3		26670.9	86.6567
10.38	21616.7		26471.1	86.6427
10.4	22241.7		26271.3	86.6225
10.42	21400		26071.4	86.6096
10.44	21541.7		25861.5	86.5851
10.46	21241.7		25661.6	86.5683
10.48	21616.7		25461.6	86.5512
10.5	21941.7		25261.7	86.533
10.52	20758.3		25061.8	86.5132
10.54	21216.7		24861.9	86.4937
10.56	21216.7		24662.1	86.4674
10.58	21350		24462.2	86.4494
10.6	21191.7		24262.2	86.4302
10.62	20858.3		24062.3	86.407
10.64	21733.3		23872.4	86.3874
10.66	21458.3		23672.4	86.3689
10.68	20741.7		23462.6	86.3431
10.7	21258.3		23262.8	86.3261
10.72	21175		23062.9	86.3001
10.74	20100		22873.2	86.277
10.76	21133.3		22673.4	86.2521
10.78	21650		22463.5	86.2306
10.8	21525		22263.5	86.2077
10.82	20950		22063.5	86.1838
10.84	21350		21863.6	86.157
10.86	21033.3		21663.8	86.1346
10.88	21400		21463.8	86.1072
10.9	21241.7		21273.6	86.0879
10.92	20941.7		21083.6	86.0543
10.94	20958.3		20873.7	86.0249
10.96	21150		20673.8	86.0031
10.98	20850		20483.8	85.9733
11	20975		20274	85.9468
11.02	21108.3		20074.2	85.9201
11.04	21183.3		19874.2	85.8931
11.06	20558.3		19674.3	85.849
11.08	21241.7		19484.6	85.8257
11.1	20983.3		19284.8	85.7988
11.12	20433.3		19074.9	85.7615
11.14	21258.3		18875	85.7308
11.16	21491.7		18675	85.702
11.18	20491.7		18475.2	85.6593
11.2	20941.7		18285.3	85.6333
11.22	20466.7		18075.4	85.594
11.24	20658.3		17875.4	85.5524
11.26	20250		17675.4	85.5249
11.28	20508.3		17475.6	85.4802
11.3	20175		17275.8	85.4445
11.32	20283.3		17075.8	85.4044
11.34	21108.3		16885.8	85.3669
11.36	20983.3		16685.9	85.3299
11.38	20741.7		16486	85.2803
11.4	20875		16286.1	85.24
11.42	21700		16076.3	85.1939
11.44	20591.7		15876.6	85.1512
11.46	20191.7		15676.8	85.1029
11.48	20641.7		15476.9	85.0635
11.5	20066.7		15277.1	85.0066
11.52	20925		15077	84.9575
11.54	20150		14887.1	84.9062
11.56	20008.3		14677.2	84.8532
11.58	20275		14477.3	84.7993
11.6	19841.7		14287.4	84.7417
11.62	20500		14087.6	84.6841
11.64	20308.3		13887.7	84.6263
11.66	20341.7		13677.7	84.5716
11.68	20125		13477.8	84.5047
11.7	20558.3		13287.8	84.4392
11.72	20183.3		13087.9	84.3702
11.74	20133.3		12888	84.3066
11.76	20250		12688.2	84.2323
11.78	20200		12488.5	84.1651
11.8	20208.3		12288.7	84.0845
11.82	20625		12088.8	84.0124
11.84	19925		11878.9	83.9269
11.86	19641.7		11679	83.8489
11.88	19433.3		11489	83.7554
11.9	20008.3		11289.1	83.6705
11.92	19875		11089.3	83.5764
11.94	19633.3		10889.4	83.4863
11.96	19833.3		10689.4	83.3761
11.98	19650		10489.4	83.2836
12	19708.3		10289.6	83.1653
12.02	19975		10089.7	83.062
12.04	20000		9889.78	82.9349
12.06	19683.3		9689.78	82.8159
12.08	20766.7		9489.86	82.6817
12.1	20225		9289.97	82.553
12.12	19683.3		9090.02	82.4119
12.14	20183.3		8890.28	82.26
12.16	20183.3		8690.61	82.1105
12.18	19683.3		8490.8	81.9398
12.2	19908.3		8290.91	81.7684
12.22	19891.7		8090.92	81.5936
12.24	19833.3		7890.9	81.3976
12.26	19583.3		7690.99	81.192
12.28	20058.3		7491.13	80.9742
12.3	19675		7291.27	80.7436
12.32	19775		7091.05	80.5065
12.34	20566.7		6890.86	80.2434
12.36	20383.3		6690.97	79.9759
12.38	19725		6491.09	79.6732
12.4	20233.3		6291.13	79.3644
12.42	19491.7		6091.07	79.0273
12.44	19483.3		5891.16	78.67
12.46	19575		5691.23	78.2767
12.48	19566.7		5491.18	77.8622
12.5	19416.7		5291.39	77.4074
12.52	19400		5091.63	76.9223
12.54	19450		4891.57	76.3945
12.56	19566.7		4691.58	75.8206
12.58	20075		4491.61	75.2025
12.6	19425		4291.64	74.5272
12.62	19250		4091.72	73.7931
12.64	19566.7		3891.75	72.9968
12.66	19591.7		3691.72	72.1211
12.68	19441.7		3491.7	71.1618
12.7	19025		3291.66	70.0995
12.72	19125		3091.54	68.934
12.74	19325		2891.53	67.6439
12.76	19391.7		2681.55	66.2108
12.78	19183.3		2481.53	64.6053
12.8	19525		2291.48	62.8228
12.82	19316.7		2081.42	60.8199
12.84	18975		1891.44	58.5368
12.86	19075		1701.59	55.9705
12.88	19550		1491.73	53.0261
12.9	19425		1304.42	49.8226
12.92	19533.3		1113.26	45.7622
12.94	19125		899.46	41.08
12.96	19641.7		699.829	35.6686
12.98	18566.7		555.181	30.6849
13	19383.3		500.299	29.8656
13.02	19233.3		492.799	29.7107
13.04	18950		432.402	27.2282
13.06	19483.3		329.998	23.3644
13.08	19450		236.011	19.0582
13.1	19283.3		137.091	14.255
13.12	18933.3		-171.12	3.43196
13.14	19016.7		-191.117	-1.90112
13.16	19000		-256.204	-6.98805
13.18	19091.7		-356.377	-11.8282
13.2	18700		-499.885	-17.9168
13.22	18958.3		-499.763	-18.385
13.24	19608.3		-500.007	-18.4252
13.26	20450		-564.689	-20.6615
13.28	19983.3		-724.28	-27.6603
13.3	19366.7		-920.072	-34.4772
13.32	19308.3		-1120.54	-40.4844
13.34	19283.3		-1739.15	-50.0346
13.36	19941.7		-1778.93	-53.8082
13.38	19291.7		-1918.31	-57.0442
13.4	19200		-2117.41	-59.8225
13.42	19241.7		-2316.46	-62.2142
13.44	18808.3		-2515.94	-64.2821
13.46	18891.7		-2716.32	-66.0838
13.48	18633.3		-2917.37	-67.6763
13.5	18758.3		-3118.4	-69.0647
13.52	18600		-3319.16	-70.3045
13.54	19066.7		-3519.62	-71.3983
13.56	19000		-3719.9	-72.387
13.58	18683.3		-3920.05	-73.2588
13.6	18541.7		-4120.1	-74.0609
13.62	19058.3		-4320.12	-74.7883
13.64	19033.3		-4520.24	-75.4436
13.66	18525		-4720.31	-76.0566
13.68	19266.7		-4920.19	-76.6116
13.7	18800		-5120.17	-77.1269
13.72	19016.7		-5320.05	-77.606
13.74	18900		-5519.81	-78.0403
13.76	18241.7		-5719.83	-78.451
13.78	18816.7		-5919.82	-78.8221
13.8	18633.3		-6119.78	-79.1795
13.82	18916.7		-6319.85	-79.5101
13.84	18791.7		-6519.94	-79.8185
13.86	19383.3		-6719.93	-80.0953
13.88	19166.7		-6919.91	-80.3677
13.9	18750		-7120.23	-80.6205
13.92	18800		-7320.45	-80.8534
13.94	18300		-7516.7	-81.1117
13.96	18216.7		-7717.33	-81.2884
13.98	18841.7		-7921.58	-81.4843
14	18708.3		-8121.4	-81.6741
14.02	19275		-8321.28	-81.8475
14.04	19141.7		-8521.18	-82.0188
14.06	18758.3		-8721.09	-82.1772
14.08	18983.3		-8920.82	-82.3313
14.1	18341.7		-9120.51	-82.4728
14.12	18791.7		-9320.39	-82.6135
14.14	18450		-9520.33	-82.7429
14.16	18566.7		-9720.32	-82.8683
14.18	18808.3		-9920.39	-82.9912
14.2	18883.3		-10120.4	-83.1103
14.22	19191.7		-10310.4	-83.2248
14.24	19083.3		-10510.4	-83.3188
14.26	18191.7		-10720.4	-83.4264
14.28	19008.3		-10920.5	-83.5237
14.3	18925		-11120.3	-83.6233
14.32	18341.7		-11320.3	-83.7143
14.34	18733.3		-11520.3	-83.8018
14.36	18750		-11720.4	-83.8807
14.38	19075		-11920.4	-83.9677
14.4	18675		-12120.4	-84.048
14.42	18700		-12320.3	-84.1218
14.44	18483.3		-12520.2	-84.2001
14.46	18558.3		-12720	-84.2702
14.48	19225		-12919.9	-84.3408
14.5	18566.7		-13120	-84.4112
14.52	18550		-13320.2	-84.4736
14.54	18258.3		-13520.3	-84.5357
14.56	18866.7		-13720.3	-84.6003
14.58	19075		-13920.4	-84.6593
14.6	18550		-14120.5	-84.7163
14.62	18700		-14310.5	-84.7671
14.64	18716.7		-14510.6	-84.8333
14.66	18183.3		-14710.7	-84.8799
14.68	17875		-14910.8	-84.9296
14.7	18466.7		-15120.9	-84.9876
14.72	17966.7		-15311.1	-85.0361
14.74	18283.3		-15511.1	-85.078
14.76	18800		-15711.2	-85.1262
14.78	18133.3		-15911.2	-85.1732
14.8	18083.3		-16111.1	-85.2222
14.82	17566.7		-16301.1	-85.2666
14.84	18566.7		-16511.2	-85.3072
14.86	18550		-16721.2	-85.3461
14.88	18608.3		-16921.3	-85.3874
14.9	18133.3		-17121.5	-85.4249
14.92	17916.7		-17321.5	-85.4708
14.94	18508.3		-17521.5	-85.5043
14.96	18016.7		-17721.7	-85.5442
14.98	18525		-17921.8	-85.5773
15	18341.7		-18121.9	-85.6104
15.02	17733.3		-18321.9	-85.648
15.04	18525		-18522	-85.6872
15.06	18258.3		-18722.2	-85.7178
15.08	18758.3		-18912.3	-85.7528
15.1	18316.7		-19112.4	-85.7857
15.12	18725		-19322.4	-85.8178
15.14	18166.7		-19512.4	-85.8519
15.16	18825		-19702.4	-85.876
15.18	18066.7		-19912.3	-85.9073
15.2	17333.3		-20112.4	-85.931
15.22	18033.3		-20302.4	-85.9726
15.24	18183.3		-20512.5	-85.9937
15.26	18266.7		-20722.6	-86.0244
15.28	17925		-20912.7	-86.0473
15.3	18483.3		-21112.8	-86.0688
15.32	17966.7		-21312.9	-86.0988
15.34	17791.7		-21513.3	-86.1297
15.36	17791.7		-21713.5	-86.1527
15.38	17608.3		-21903.5	-86.1872
15.4	17775		-22103.6	-86.1986
15.42	17916.7		-22303.7	-86.2276
15.44	17883.3		-22503.8	-86.2513
15.46	18433.3		-22703.9	-86.2747
15.48	17783.3		-22904.1	-86.302
15.5	17850		-23103.9	-86.3155
15.52	17900		-23313.8	-86.3414
15.54	18083.3		-23513.8	-86.3712
15.56	18075		-23703.9	-86.3917
15.58	18150		-23904	-86.4035
15.6	18016.7		-24114.1	-86.4326
15.62	18408.3		-24314.2	-86.4514
15.64	17766.7		-24504.3	-86.4628
15.66	18200		-24714.3	-86.4902
15.68	17941.7		-24914.5	-86.5019
15.7	17800		-25114.5	-86.5355
15.72	17908.3		-25314.6	-86.5443
15.74	18108.3		-25504.7	-86.5719
15.76	18100		-25704.8	-86.5871
15.78	17883.3		-25905.1	-86.6034
15.8	18166.7		-26105.5	-86.625
15.82	18300		-26315.7	-86.6393
15.84	18041.7		-26515.9	-86.6554
15.86	18400		-26715.9	-86.6879
15.88	17975		-26916.1	-86.6837
15.9	18208.3		-27106.3	-86.7139
15.92	17716.7		-27306.4	-86.7261
15.94	18125		-27506.7	-86.7411
15.96	17750		-27707.2	-86.7631
15.98	18191.7		-27907.5	-86.7815
16	18041.7		-28107.5	-86.7924
16.02	18325		-28317.8	-86.8059
16.04	17108.3		-28518.1	-86.8219
16.06	18041.7		-28708.3	-86.8338
16.08	17933.3		-28908.5	-86.8555
16.1	17883.3		-29108.7	-86.874
16.12	17241.7		-29309.1	-86.8879
16.14	18350		-29509.4	-86.8972
16.16	17791.7		-29709.7	-86.9228
16.18	17808.3		-29904.9	-86.9297
16.2	18316.7		-29999.8	-86.942
16.22	18416.7		-29973.2	-86.9364
16.24	17683.3		-29848.5	-86.9231
16.26	18441.7		-29651.1	-86.9107
16.28	17333.3		-29452.4	-86.9009
16.3	18258.3		-29253.7	-86.8734
16.32	17883.3		-29055	-86.8664
16.34	17291.7		-28856.2	-86.8511
16.36	17941.7		-28657.3	-86.835
16.38	17300		-28458.3	-86.817
16.4	17600		-28259.2	-86.7972
16.42	17808.3		-28059.9	-86.7899
16.44	17875		-27860.5	-86.7683
16.46	17800		-27660.9	-86.7535
16.48	17775		-27461.1	-86.7395
16.5	18108.3		-27261.2	-86.7178
16.52	17291.7		-27061.4	-86.7047
16.54	17900		-26861.7	-86.6854
16.56	17900		-26662	-86.6697
16.58	17333.3		-26462.3	-86.6436
16.6	17800		-26262.4	-86.6337
16.62	17900		-26062.5	-86.6136
16.64	17725		-25862.7	-86.6012
16.66	18066.7		-25662.7	-86.5723
16.68	17491.7		-25462.9	-86.5629
16.7	17583.3		-25263.1	-86.5363
16.72	17625		-25063.2	-86.5177
16.74	18308.3		-24863.2	-86.5021
16.76	18366.7		-24663.3	-86.4831
16.78	17300		-24463.4	-86.4644
16.8	17500		-24263.5	-86.4401
16.82	17650		-24063.7	-86.4221
16.84	17333.3		-23863.8	-86.3997
16.86	17441.7		-23663.9	-86.376
16.88	17775		-23463.9	-86.3579
16.9	17241.7		-23264.2	-86.3288
16.92	17666.7		-23064.5	-86.3153
16.94	17775		-22864.6	-86.2818
16.96	18050		-22664.7	-86.2669
16.98	17650		-22464.8	-86.2446
17	18050		-22264.9	-86.2203
17.02	16733.3		-22075	-86.1938
17.04	17108.3		-21875.1	-86.1689
17.06	17133.3		-21665.3	-86.1436
17.08	17083.3		-21465.2	-86.1188
17.1	17866.7		-21265	-86.0955
17.12	17358.3		-21065.1	-86.065
17.14	17683.3		-20875.3	-86.0349
17.16	17466.7		-20675.4	-86.0121
17.18	17850		-20465.4	-85.9825
17.2	17883.3		-20265.4	-85.9526
17.22	17175		-20065.6	-85.9241
17.24	17700		-19865.7	-85.8921
17.26	17441.7		-19665.9	-85.8692
17.28	18575		-19466.2	-85.8325
17.3	17858.3		-19266.4	-85.8057
17.32	17858.3		-19076.5	-85.7713
17.34	17216.7		-18876.6	-85.7396
17.36	17800		-18666.7	-85.7076
17.38	17425		-18466.7	-85.6741
17.4	17900		-18276.8	-85.6367
17.42	17675		-18076.9	-85.6135
17.44	16950		-17877	-85.5672
17.46	17258.3		-17687.1	-85.5278
17.48	17083.3		-17477.3	-85.4844
17.5	17408.3		-17277.4	-85.4569
17.52	17816.7		-17087.5	-85.4155
17.54	17825		-16887.5	-85.3777
17.56	17641.7		-16687.5	-85.3276
17.58	17500		-16487.7	-85.2936
17.6	16908.3		-16287.8	-85.2498
17.62	17583.3		-16088.2	-85.2039
17.64	17408.3		-15888.5	-85.1534
17.66	17250		-15678.5	-85.114
17.68	17316.7		-15478.6	-85.0629
17.7	17183.3		-15288.7	-85.0195
17.72	17766.7		-15088.9	-84.9684
17.74	18416.7		-14879	-84.914
17.76	17483.3		-14669.1	-84.8613
17.78	17333.3		-14469.1	-84.8044
17.8	17291.7		-14279.1	-84.7525
17.82	17500		-14079.2	-84.693
17.84	17208.3		-13869.5	-84.6382
17.86	17333.3		-13679.5	-84.5647
17.88	17616.7		-13489.6	-84.5134
17.9	17466.7		-13279.7	-84.4476
17.92	17200		-13079.7	-84.3822
17.94	17983.3		-12889.8	-84.3102
17.96	16966.7		-12680	-84.2501
17.98	17650		-12480.4	-84.168
18	17725		-12290.6	-84.093
18.02	18233.3		-12090.6	-84.0164
18.04	17475		-11890.7	-83.9387
18.06	17966.7		-11690.8	-83.8537
18.08	17775		-11481	-83.7618
18.1	16858.3		-11281	-83.6722
18.12	17633.3		-11091	-83.5889
18.14	17233.3		-10881.2	-83.4898
18.16	17391.7		-10671.2	-83.3867
18.18	17533.3		-10481.3	-83.2865
18.2	17608.3		-10291.5	-83.1724
18.22	17991.7		-10091.5	-83.0678
18.24	17725		-9891.65	-82.9435
18.26	17283.3		-9691.62	-82.8199
18.28	17291.7		-9491.65	-82.6862
18.3	17616.7		-9291.65	-82.5597
18.32	16941.7		-9091.74	-82.4167
18.34	16783.3		-8892.1	-82.2657
18.36	17075		-8692.31	-82.1136
18.38	17825		-8492.72	-81.9489
18.4	17200		-8292.84	-81.7779
18.42	17475		-8092.88	-81.5987
18.44	17008.3		-7892.94	-81.4011
18.46	16983.3		-7692.85	-81.1949
18.48	17100		-7492.95	-80.983
18.5	17483.3		-7293.04	-80.7539
18.52	17750		-7092.86	-80.517
18.54	16966.7		-6892.74	-80.2565
18.56	17625		-6692.88	-79.9833
18.58	16958.3		-6492.91	-79.6909
18.6	17150		-6292.98	-79.3699
18.62	18058.3		-6093	-79.0318
18.64	17266.7		-5892.95	-78.6691
18.66	17300		-5692.95	-78.2796
18.68	17291.7		-5493.08	-77.8605
18.7	17283.3		-5283.31	-77.4081
18.72	16800		-5083.48	-76.9218
18.74	17641.7		-4893.55	-76.3976
18.76	17566.7		-4693.6	-75.8153
18.78	17233.3		-4493.57	-75.1994
18.8	17275		-4293.53	-74.5232
18.82	17083.3		-4093.56	-73.7889
18.84	17433.3		-3893.55	-72.9838
18.86	18441.7		-3693.53	-72.1094
18.88	17875		-3493.56	-71.141
18.9	17333.3		-3293.57	-70.0803
18.92	17150		-3093.6	-68.914
18.94	17016.7		-2893.64	-67.6181
18.96	18066.7		-2693.49	-66.1814
18.98	17091.7		-2493.4	-64.5776
19	17400		-2293.4	-62.7816
19.02	17591.7		-2093.37	-60.7681
19.04	17625		-1893.45	-58.4862
19.06	17591.7		-1693.58	-55.904
19.08	17508.3		-1493.63	-52.943
19.1	17333.3		-1293.56	-49.5402
19.12	18108.3		-1093.45	-45.589
19.14	17616.7		-911.1	-41.1401
19.16	16966.7		-709.811	-35.7515
19.18	17175		-545.608	-30.5676
19.2	17133.3		-500.421	-29.8352
19.22	17575		-484.654	-29.5479
19.24	18025		-419.762	-26.7471
19.26	17025		-321.024	-22.8211
19.28	17425		-221.94	-18.4483
19.3	17333.3		-122.844	-13.5559
19.32	17900		180.195	-2.65583
19.34	17458.3		205.111	2.63124
19.36	17700		275.069	7.67102
19.38	17558.3		375.103	12.4736
19.4	16858.3		499.927	18.0291
19.42	18025		499.726	18.4738
19.44	17233.3		500.807	18.5124
19.46	17400		574.126	21.449
19.48	17683.3		742.395	28.5489
19.5	17641.7		938.915	35.2983
19.52	17316.7		1149.23	41.1886
19.54	17300		1757.62	50.5548
19.56	17891.7		1797.4	54.2582
19.58	18108.3		1936.8	57.431
19.6	17575		2135.96	60.1566
19.62	17558.3		2335.02	62.502
19.64	17200		2534.53	64.5281
19.66	18091.7		2744.96	66.3136
19.68	17466.7		2946.05	67.8709
19.7	17316.7		3137.15	69.246
19.72	17791.7		3337.85	70.4605
19.74	17066.7		3538.34	71.539
19.76	16700		3738.6	72.5054
19.78	17600		3948.71	73.3823
19.8	17958.3		4148.77	74.1675
19.82	17691.7		4348.82	74.8854
19.84	17958.3		4548.9	75.5381
19.86	17241.7		4738.89	76.1419
19.88	17225		4938.87	76.6882
19.9	17108.3		5138.83	77.2066
19.92	17025		5338.61	77.6623
19.94	17358.3		5538.41	78.1076
19.96	18066.7		5738.45	78.5054
19.98	17733.3		5938.44	78.888
20	17275		6138.46	79.2256
20.02	17141.7		6338.5	79.5606
20.04	17816.7		6538.49	79.8565
20.06	17258.3		6738.55	80.1459
20.08	17191.7		6938.51	80.4081
20.1	18491.7		7138.71	80.6563
20.12	17283.3		7338.91	80.893
20.14	18241.7		7538.93	81.1102
20.16	17125		7738.86	81.384
20.18	17791.7		7939.53	81.5184
20.2	17033.3		8140.09	81.706
20.22	17666.7		8339.88	81.8824
20.24	17483.3		8539.85	82.0507
20.26	17575		8739.69	82.1995
20.28	17916.7		8939.39	82.3565
20.3	17866.7		9139.15	82.5099
20.32	17283.3		9339.12	82.6388
20.34	17716.7		9539.05	82.7738
20.36	17458.3		9739.03	82.8977
20.38	17658.3		9939.01	83.0139
20.4	17208.3		10138.9	83.1408
20.42	17766.7		10338.9	83.2369
20.44	17025		10538.9	83.3528
20.46	17633.3		10738.9	83.446
20.48	17766.7		10938.9	83.5472
20.5	17725		11138.9	83.6455
20.52	17950		11338.8	83.7344
20.54	18091.7		11538.9	83.822
20.56	17083.3		11738.9	83.9052
20.58	17616.7		11939	83.9915
20.6	17725		12139.1	84.0633
20.62	17691.7		12339.1	84.1446
20.64	17991.7		12538.8	84.2147
20.66	18033.3		12738.5	84.2862
20.68	17716.7		12938.7	84.3611
20.7	18300		13138.7	84.4261
20.72	16850		13338.7	84.4936
20.74	17700		13538.9	84.5487
20.76	17925		13739	84.6228
20.78	17558.3		13939.1	84.6791
20.8	17591.7		14139.2	84.7276
20.82	17625		14339.2	84.7945
20.84	17558.3		14539.2	84.8383
20.86	17616.7		14739.4	84.8979
20.88	17066.7		14939.5	84.946
20.9	17241.7		15139.6	85.0017
20.92	17525		15339.8	85.049
20.94	17441.7		15539.8	85.0936
20.96	18141.7		15739.7	85.1433
20.98	18883.3		15929.7	85.1901
21	18291.7		16129.7	85.2361
21.02	17966.7		16339.7	85.2818
21.04	18691.7		16539.6	85.32
21.06	17966.7		16739.8	85.3632
21.08	18041.7		16940.1	85.4017
21.1	17583.3		17140.3	85.441
21.12	18408.3		17340.2	85.4795
21.14	18700		17540.2	85.52
21.16	17958.3		17740.5	85.5552
21.18	17916.7		17940.7	85.595
21.2	18325		18140.7	85.6303
21.22	18066.7		18340.8	85.6584
21.24	17625		18540.9	85.7005
21.26	17600		18741	85.7313
21.28	17700		18941.1	85.7676
21.3	18266.7		19141.1	85.7981
21.32	17375		19341.2	85.8272
21.34	18275		19541.2	85.8636
21.36	17675		19741.1	85.8875
21.38	17941.7		19941.1	85.9147
21.4	17750		20131.3	85.9477
21.42	17941.7		20331.2	85.9774
21.44	17875		20541.4	86.0075
21.46	17875		20741.6	86.0295
21.48	17541.7		20931.5	86.0601
21.5	17483.3		21131.6	86.0897
21.52	17958.3		21342	86.1106
21.54	18125		21542.2	86.1396
21.56	19108.3		21742.2	86.1663
21.58	17608.3		21932.4	86.194
21.6	17750		22132.4	86.2102
21.62	17783.3		22342.7	86.2396
21.64	17675		22543	86.2592
21.66	17891.7		22742.9	86.2892
21.68	18133.3		22943	86.3116
21.7	18375		23142.9	86.3216
21.72	18208.3		23342.8	86.3491
21.74	18008.3		23543	86.3785
21.76	18558.3		23732.9	86.3972
21.78	17958.3		23933.1	86.422
21.8	18883.3		24143.3	86.4346
21.82	17725		24343.4	86.4632
21.84	18100		24533.4	86.474
21.86	17925		24733.5	86.4999
21.88	17983.3		24943.6	86.5233
21.9	17691.7		25143.6	86.5398
21.92	17991.7		25343.8	86.5617
21.94	18408.3		25533.9	86.5801
21.96	18391.7		25734	86.5969
21.98	18066.7		25934.5	86.6115
22	18616.7		26124.7	86.632
22.02	18158.3		26334.9	86.651
22.04	18625		26535.1	86.6737
22.06	17808.3		26725.3	86.6911
22.08	18466.7		26925.5	86.7044
22.1	18266.7		27125.6	86.7216
22.12	17733.3		27335.7	86.7379
22.14	18408.3		27536.1	86.7554
22.16	18300		27726.6	86.7687
22.18	18491.7		27926.8	86.7881
22.2	18391.7		28126.9	86.8087
22.22	17866.7		28337.2	86.8175
22.24	18275		28537.5	86.8322
22.26	18033.3		28727.8	86.8547
22.28	18266.7		28937.9	86.8639
22.3	18350		29138.1	86.8882
22.32	17400		29338.5	86.898
22.34	17966.7		29538.8	86.9083
22.36	18850		29729.2	86.925
22.38	18883.3		30000.2	86.9512
22.4	18158.3
22.42	18158.3
22.44	18166.7
22.46	18883.3
22.48	18200
22.5	18091.7
22.52	17925
22.54	18325
22.56	18566.7
22.58	18975
22.6	18650
22.62	18341.7
22.64	18950
22.66	18533.3
22.68	18625
22.7	18233.3
22.72	18625
22.74	18891.7
22.76	18841.7
22.78	18483.3
22.8	18141.7
22.82	18183.3
22.84	18908.3
22.86	18875
22.88	18891.7
22.9	19591.7
22.92	19400
22.94	17925
22.96	19058.3
22.98	19083.3
23	18758.3
23.02	18450
23.04	18316.7
23.06	18958.3
23.08	18283.3
23.1	18708.3
23.12	18075
23.14	18766.7
23.16	18508.3
23.18	17950
23.2	18075
23.22	18516.7
23.24	18716.7
23.26	18350
23.28	18250
23.3	18633.3
23.32	18441.7
23.34	18308.3
23.36	17625
23.38	18650
23.4	18250
23.42	17916.7
23.44	18208.3
23.46	19100
23.48	18008.3
23.5	18108.3
23.52	18425
23.54	18458.3
23.56	18108.3
23.58	18250
23.6	18708.3
23.62	18025
23.64	18408.3
23.66	18508.3
23.68	18616.7
23.7	18225
23.72	18941.7
23.74	18283.3
23.76	18583.3
23.78	19450
23.8	18200
23.82	18475
23.84	18558.3
23.86	18716.7
23.88	18783.3
23.9	18725
23.92	19125
23.94	18825
23.96	18516.7
23.98	18900
24	18600
24.02	19258.3
24.04	18575
24.06	18666.7
24.08	18283.3
24.1	18941.7
24.12	18625
24.14	19191.7
24.16	18575
24.18	18391.7
24.2	18466.7
24.22	18225
24.24	18341.7
24.26	18025
24.28	18950
24.3	18741.7
24.32	18558.3
24.34	18666.7
24.36	18600
24.38	18883.3
24.4	18375
24.42	18425
24.44	18041.7
24.46	18208.3
24.48	19150
24.5	18875
24.52	18825
24.54	19250
24.56	18441.7
24.58	19250
24.6	19016.7
24.62	19116.7
24.64	18400
24.66	18608.3
24.68	18441.7
24.7	19366.7
24.72	18533.3
24.74	18416.7
24.76	18633.3
24.78	18891.7
24.8	18666.7
24.82	18966.7
24.84	18808.3
24.86	18566.7
24.88	18350
24.9	18608.3
24.92	19258.3
24.94	18375
24.96	18658.3
24.98	18191.7
25	18266.7
25.02	18683.3
25.04	18391.7
25.06	19491.7
25.08	18575
25.1	18383.3
25.12	18650
25.14	19058.3
25.16	19233.3
25.18	18650
25.2	18791.7
25.22	18833.3
25.24	18825
25.26	18566.7
25.28	18933.3
25.3	19091.7
25.32	18625
25.34	18383.3
25.36	18566.7
25.38	19725
25.4	19233.3
25.42	18916.7
25.44	18875
25.46	19116.7
25.48	18591.7
25.5	18316.7
25.52	19025
25.54	18508.3
25.56	18400
25.58	18908.3
25.6	18616.7
25.62	18733.3
25.64	19216.7
25.66	18808.3
25.68	18550
25.7	19400
25.72	18916.7
25.74	18475
25.76	19141.7
25.78	19166.7
25.8	19175
25.82	18883.3
25.84	18725
25.86	18858.3
25.88	19666.7
25.9	19433.3
25.92	19266.7
25.94	18866.7
25.96	19275
25.98	18816.7
26	18866.7
26.02	18933.3
26.04	18725
26.06	18700
26.08	18816.7
26.1	19125
26.12	18050
26.14	19241.7
26.16	19150
26.18	19258.3
26.2	19350
26.22	18850
26.24	18966.7
26.26	19341.7
26.28	18533.3
26.3	18800
26.32	18875
26.34	19275
26.36	19525
26.38	19066.7
26.4	19191.7
26.42	19050
26.44	19433.3
26.46	18883.3
26.48	18466.7
26.5	19700
26.52	19358.3
26.54	18466.7
26.56	19250
26.58	19375
26.6	19650
26.62	19425
26.64	19466.7
26.66	20000
26.68	19275
26.7	19066.7
26.72	19041.7
26.74	19400
26.76	19400
26.78	20000
26.8	18750
26.82	19000
26.84	19225
26.86	19516.7
26.88	19083.3
26.9	19366.7
26.92	19450
26.94	19691.7
26.96	19475
26.98	19458.3
27	19275
27.02	19575
27.04	19916.7
27.06	19483.3
27.08	19525
27.1	19425
27.12	19666.7
27.14	19058.3
27.16	19900
27.18	19483.3
27.2	19675
27.22	19116.7
27.24	20050
27.26	19625
27.28	19291.7
27.3	19558.3
27.32	19650
27.34	19150
27.36	20066.7
27.38	18950
27.4	19025
27.42	19225
27.44	18975
27.46	19600
27.48	19741.7
27.5	19433.3
27.52	19791.7
27.54	19666.7
27.56	19700
27.58	19475
27.6	19808.3
27.62	19433.3
27.64	19475
27.66	19700
27.68	19350
27.7	19350
27.72	19408.3
27.74	19266.7
27.76	19666.7
27.78	18916.7
27.8	19400
27.82	18758.3
27.84	19833.3
27.86	19658.3
27.88	19633.3
27.9	19225
27.92	19300
27.94	19800
27.96	19541.7
27.98	19733.3
28	19783.3
28.02	19700
28.04	19733.3
28.06	19716.7
28.08	20141.7
28.1	20091.7
28.12	20358.3
28.14	19691.7
28.16	20208.3
28.18	20391.7
28.2	19866.7
28.22	20033.3
28.24	20558.3
28.26	20316.7
28.28	19441.7
28.3	19008.3
28.32	19841.7
28.34	20116.7
28.36	19875
28.38	19633.3
28.4	19883.3
28.42	19233.3
28.44	19183.3
28.46	19775
28.48	20350
28.5	19641.7
28.52	19533.3
28.54	19858.3
28.56	19583.3
28.58	19675
28.6	19716.7
28.62	18900
28.64	19775
28.66	19283.3
28.68	19016.7
28.7	20358.3
28.72	20100
28.74	19850
28.76	19883.3
28.78	19650
28.8	19541.7
28.82	19400
28.84	19525
28.86	19883.3
28.88	19541.7
28.9	20066.7
28.92	19183.3
28.94	19258.3
28.96	19533.3
28.98	19433.3
29	19116.7
29.02	19183.3
29.04	19483.3
29.06	19475
29.08	19841.7
29.1	19383.3
29.12	19400
29.14	19850
29.16	19433.3
29.18	19525
29.2	20133.3
29.22	19833.3
29.24	19808.3
29.26	19783.3
29.28	19858.3
29.3	20391.7
29.32	19383.3
29.34	19300
29.36	19908.3
29.38	19500
29.4	19341.7
29.42	20166.7
29.44	19808.3
29.46	19850
29.48	19625
29.5	19941.7
29.52	19575
29.54	20483.3
29.56	19458.3
29.58	18925
29.6	19716.7
29.62	19666.7
29.64	18875
29.66	20166.7
29.68	19791.7
29.7	19800
29.72	19541.7
29.74	19808.3
29.76	19775
29.78	19441.7
29.8	19833.3
29.82	19933.3
29.84	19816.7
29.86	20258.3
29.88	19216.7
29.9	19641.7
29.92	19900
29.94	19491.7
29.96	19608.3
29.98	19866.7
30	20208.3
30.02	20116.7
30.04	19433.3
30.06	19908.3
30.08	19425
30.1	19925
30.12	19866.7
30.14	20075
30.16	19700
30.18	20533.3
30.2	19425
30.22	19608.3
30.24	20116.7
30.26	20225
30.28	20116.7
30.3	19866.7
30.32	19458.3
30.34	19958.3
30.36	19925
30.38	19716.7
30.4	19950
30.42	19516.7
30.44	19391.7
30.46	19475
30.48	19975
30.5	20025
30.52	19891.7
30.54	19875
30.56	19858.3
30.58	19675
30.6	19991.7
30.62	19741.7
30.64	19883.3
30.66	20075
30.68	20125
30.7	19350
30.72	19250
30.74	19791.7
30.76	19541.7
30.78	19916.7
30.8	19866.7
30.82	19400
30.84	19308.3
30.86	20066.7
30.88	20116.7
30.9	19333.3
30.92	19766.7
30.94	19291.7
30.96	20000
30.98	20166.7
31	20208.3
31.02	19833.3
31.04	20608.3
31.06	20116.7
31.08	19550
31.1	19925
31.12	19950
31.14	19716.7
31.16	19450
31.18	19558.3
31.2	20383.3
31.22	19658.3
31.24	20533.3
31.26	20133.3
31.28	19850
31.3	20333.3
31.32	20091.7
31.34	20483.3
31.36	20633.3
31.38	20308.3
31.4	20316.7
31.42	19941.7
31.44	19541.7
31.46	19841.7
31.48	19041.7
31.5	20733.3
31.52	20841.7
31.54	20375
31.56	19641.7
31.58	20300
31.6	20108.3
31.62	19275
31.64	19975
31.66	19341.7
31.68	20166.7
31.7	19850
31.72	19308.3
31.74	19608.3
31.76	20158.3
31.78	19633.3
31.8	19458.3
31.82	19300
31.84	19725
31.86	20508.3
31.88	19550
31.9	19516.7
31.92	19825
31.94	19441.7
31.96	19275
31.98	20141.7
32	19958.3
32.02	19766.7
32.04	20116.7
32.06	20341.7
32.08	20958.3
32.1	20758.3
32.12	20175
32.14	19991.7
32.16	21408.3
32.18	20683.3
32.2	20500
32.22	20608.3
32.24	21016.7
32.26	19583.3
32.28	19791.7
32.3	20541.7
32.32	20958.3
32.34	20141.7
32.36	19941.7
32.38	21025
32.4	20250
32.42	19816.7
32.44	19966.7
32.46	20258.3
32.48	20375
32.5	21608.3
32.52	20750
32.54	20933.3
32.56	20833.3
32.58	20658.3
32.6	20666.7
32.62	20600
32.64	20575
32.66	20741.7
32.68	20883.3
32.7	20283.3
32.72	20816.7
32.74	21066.7
32.76	20116.7
32.78	20916.7
32.8	20191.7
32.82	21158.3
32.84	20733.3
32.86	21425
32.88	21558.3
32.9	21116.7
32.92	20850
32.94	21591.7
32.96	21058.3
32.98	21991.7
33	22633.3
33.02	22275
33.04	22516.7
33.06	22141.7
33.08	22891.7
33.1	22391.7
33.12	22116.7
33.14	22608.3
33.16	22475
33.18	23191.7
33.2	22983.3
33.22	23000
33.24	23616.7
33.26	23616.7
33.28	23983.3
33.3	24608.3
33.32	24733.3
33.34	24983.3
33.36	25483.3
33.38	26325
33.4	26283.3
33.42	26941.7
33.44	27958.3
33.46	28716.7
33.48	28783.3
33.5	29908.3
33.52	29891.7
33.54	29758.3
33.56	29941.7
33.58	29908.3
33.6	28833.3
33.62	27958.3
33.64	27041.7
33.66	26266.7
33.68	27166.7
33.7	24841.7
33.72	24508.3
33.74	23433.3
33.76	23408.3
33.78	22741.7
33.8	23083.3
33.82	22808.3
33.84	22633.3
33.86	22966.7
33.88	22816.7
33.9	22375
33.92	22025
33.94	21758.3
33.96	21650
33.98	22191.7
34	21391.7
34.02	21666.7
34.04	21000
34.06	20633.3
34.08	20625
34.1	20641.7
34.12	20741.7
34.14	20825
34.16	20275
34.18	21366.7
34.2	20608.3
34.22	20016.7
34.24	20766.7
34.26	20891.7
34.28	21008.3
34.3	20166.7
34.32	20183.3
34.34	20316.7
34.36	20291.7
34.38	20566.7
34.4	19750
34.42	19883.3
34.44	20483.3
34.46	19850
34.48	19833.3
34.5	20125
34.52	20083.3
34.54	20241.7
34.56	20641.7
34.58	19658.3
34.6	19308.3
34.62	20275
34.64	19416.7
34.66	20750
34.68	19991.7
34.7	19216.7
34.72	19575
34.74	19891.7
34.76	19233.3
34.78	19833.3
34.8	19133.3
34.82	19808.3
34.84	19383.3
34.86	19333.3
34.88	19683.3
34.9	19750
34.92	19666.7
34.94	19950
34.96	19541.7
34.98	19433.3
35	19075
35.02	19941.7
35.04	20316.7
35.06	19766.7
35.08	19833.3
35.1	19800
35.12	20241.7
35.14	19650
35.16	20350
35.18	20291.7
35.2	19883.3
35.22	19750
35.24	20033.3
35.26	20075
35.28	19575
35.3	20083.3
35.32	19616.7
35.34	19933.3
35.36	19275
35.38	19808.3
35.4	20375
35.42	19616.7
35.44	20266.7
35.46	19850
35.48	19825
35.5	20233.3
35.52	20325
35.54	19966.7
35.56	19983.3
35.58	19250
35.6	19166.7
35.62	20058.3
35.64	19641.7
35.66	20058.3
35.68	19741.7
35.7	19566.7
35.72	19791.7
35.74	20458.3
35.76	20000
35.78	19400
35.8	19883.3
35.82	20000
35.84	19966.7
35.86	20650
35.88	20216.7
35.9	19708.3
35.92	19725
35.94	20491.7
35.96	20116.7
35.98	20258.3
36	19850
36.02	19250
36.04	19250
36.06	19383.3
36.08	19050
36.1	19891.7
36.12	19575
36.14	19216.7
36.16	20008.3
36.18	20783.3
36.2	20116.7
36.22	19783.3
36.24	19525
36.26	19533.3
36.28	20058.3
36.3	20483.3
36.32	19633.3
36.34	20058.3
36.36	20041.7
36.38	19300
36.4	20183.3
36.42	19700
36.44	20541.7
36.46	19966.7
36.48	19850
36.5	19683.3
36.52	19466.7
36.54	19700
36.56	20416.7
36.58	20283.3
36.6	19516.7
36.62	20433.3
36.64	20141.7
36.66	20483.3
36.68	19850
36.7	19941.7
36.72	20025
36.74	20750
36.76	20908.3
36.78	20841.7
36.8	19383.3
36.82	20333.3
36.84	19675
36.86	20008.3
36.88	20341.7
36.9	20258.3
36.92	19741.7
36.94	19683.3
36.96	19825
36.98	20041.7
37	20091.7
37.02	19441.7
37.04	19616.7
37.06	20383.3
37.08	20133.3
37.1	19808.3
37.12	19950
37.14	19691.7
37.16	20091.7
37.18	19675
37.2	20016.7
37.22	19783.3
37.24	19691.7
37.26	19491.7
37.28	20216.7
37.3	20191.7
37.32	19750
37.34	19891.7
37.36	20316.7
37.38	20033.3
37.4	19725
37.42	19466.7
37.44	19608.3
37.46	20100
37.48	20208.3
37.5	18750
37.52	19883.3
37.54	19941.7
37.56	19500
37.58	19316.7
37.6	19766.7
37.62	19225
37.64	20141.7
37.66	19250
37.68	20125
37.7	20091.7
37.72	19958.3
37.74	19883.3
37.76	19541.7
37.78	20308.3
37.8	19300
37.82	19375
37.84	20183.3
37.86	20058.3
37.88	20141.7
37.9	19891.7
37.92	19683.3
37.94	20233.3
37.96	19716.7
37.98	19450
38	19616.7
38.02	20083.3
38.04	20041.7
38.06	20733.3
38.08	20541.7
38.1	20033.3
38.12	20175
38.14	19608.3
38.16	20433.3
38.18	20266.7
38.2	20866.7
38.22	20016.7
38.24	20666.7
38.26	20825
38.28	20466.7
38.3	21058.3
38.32	20491.7
38.34	21416.7
38.36	21216.7
38.38	20991.7
38.4	21083.3
38.42	22225
38.44	20491.7
38.46	21000
38.48	21458.3
38.5	20841.7
38.52	21391.7
38.54	20666.7
38.56	20450
38.58	20800
38.6	20975
38.62	20708.3
38.64	20725
38.66	20100
38.68	20575
38.7	20066.7
38.72	19583.3
38.74	20791.7
38.76	20250
38.78	20391.7
38.8	20875
38.82	20716.7
38.84	20916.7
38.86	20758.3
38.88	20366.7
38.9	20883.3
38.92	20425
38.94	20425
38.96	20975
38.98	20641.7
39	20658.3
39.02	20108.3
39.04	21258.3
39.06	20783.3
39.08	20558.3
39.1	20825
39.12	20758.3
39.14	20958.3
39.16	20958.3
39.18	20883.3
39.2	19958.3
39.22	20200
39.24	20041.7
39.26	20808.3
39.28	20500
39.3	20233.3
39.32	20500
39.34	20433.3
39.36	19858.3
39.38	20375
39.4	20233.3
39.42	19958.3
39.44	19666.7
39.46	19958.3
39.48	20316.7
39.5	20333.3
39.52	20591.7
39.54	19800
39.56	19475
39.58	20183.3
39.6	20416.7
39.62	20583.3
39.64	20241.7
39.66	20700
39.68	19666.7
39.7	20700
39.72	20766.7
39.74	20675
39.76	19866.7
39.78	20266.7
39.8	20358.3
39.82	21183.3
39.84	20191.7
39.86	20333.3
39.88	20341.7
39.9	21158.3
39.92	20775
39.94	20916.7
39.96	19816.7
39.98	20933.3
40	20683.3
40.02	20941.7
40.04	20725
40.06	20475
40.08	20733.3
40.1	20600
40.12	20258.3
40.14	21075
40.16	21116.7
40.18	20708.3
40.2	20616.7
40.22	20658.3
40.24	20691.7
40.26	20825
40.28	20508.3
40.3	20841.7
40.32	20966.7
40.34	20458.3
40.36	19825
40.38	21050
40.4	20825
40.42	21083.3
40.44	20283.3
40.46	20766.7
40.48	20166.7
40.5	20941.7
40.52	19766.7
40.54	20233.3
40.56	20391.7
40.58	21025
40.6	20200
40.62	20533.3
40.64	20716.7
40.66	20566.7
40.68	20291.7
40.7	20366.7
40.72	20208.3
40.74	19983.3
40.76	21008.3
40.78	20866.7
40.8	20841.7
40.82	21016.7
40.84	20583.3
40.86	21150
40.88	20875
40.9	21050
40.92	21283.3
40.94	20258.3
40.96	20941.7
40.98	20700
41	21391.7
41.02	20941.7
41.04	20533.3
41.06	21058.3
41.08	20850
41.1	20741.7
41.12	20683.3
41.14	21041.7
41.16	20850
41.18	21158.3
41.2	20150
41.22	20216.7
41.24	21625
41.26	20925
41.28	21300
41.3	21408.3
41.32	21316.7
41.34	20433.3
41.36	21491.7
41.38	21666.7
41.4	21816.7
41.42	20666.7
41.44	20841.7
41.46	20858.3
41.48	20650
41.5	20991.7
41.52	22183.3
41.54	21141.7
41.56	21000
41.58	20716.7
41.6	21466.7
41.62	21233.3
41.64	21133.3
41.66	21250
41.68	21100
41.7	21841.7
41.72	21433.3
41.74	21291.7
41.76	20816.7
41.78	21658.3
41.8	21908.3
41.82	21433.3
41.84	22050
41.86	20916.7
41.88	21541.7
41.9	21158.3
41.92	21491.7
41.94	21691.7
41.96	21666.7
41.98	21850
42	21700
42.02	21466.7
42.04	22033.3
42.06	22125
42.08	21758.3
42.1	22250
42.12	22166.7
42.14	22383.3
42.16	21616.7
42.18	22383.3
42.2	22375
42.22	21958.3
42.24	22400
42.26	21950
42.28	21575
42.3	22358.3
42.32	22033.3
42.34	22925
42.36	23016.7
42.38	22666.7
42.4	23000
42.42	22675
42.44	23291.7
42.46	23216.7
42.48	23383.3
42.5	23283.3
42.52	23150
42.54	23458.3
42.56	24016.7
42.58	24483.3
42.6	24075
42.62	23408.3
42.64	25125
42.66	24633.3
42.68	24241.7
42.7	24800
42.72	24541.7
42.74	25275
42.76	24400
42.78	24416.7
42.8	23933.3
42.82	25075
42.84	24833.3
42.86	24600
42.88	24633.3
42.9	24933.3
42.92	24491.7
42.94	26041.7
42.96	25016.7
42.98	25675
43	24850
43.02	25566.7
43.04	25375
43.06	25650
43.08	25725
43.1	25925
43.12	24858.3
43.14	25366.7
43.16	26441.7
43.18	25225
43.2	26866.7
43.22	26550
43.24	26650
43.26	27516.7
43.28	26791.7
43.3	26233.3
43.32	26741.7
43.34	26225
43.36	27175
43.38	27175
43.4	26866.7
43.42	27325
43.44	27558.3
43.46	28116.7
43.48	28708.3
43.5	28750
43.52	28391.7
43.54	28500
43.56	29625
43.58	28175
43.6	27875
43.62	28850
43.64	29033.3
43.66	27983.3
43.68	30366.7
43.7	30541.7
43.72	30325
43.74	30508.3
43.76	30808.3
43.78	30641.7
43.8	31083.3
43.82	31466.7
43.84	31891.7
43.86	30883.3
43.88	33108.3
43.9	33541.7
43.92	33066.7
43.94	33866.7
43.96	33483.3
43.98	33916.7
44	35025
44.02	34450
44.04	35133.3
44.06	36758.3
44.08	37041.7
44.1	36841.7
44.12	37700
44.14	37425
44.16	39141.7
44.18	39625
44.2	40425
44.22	40983.3
44.24	42175
44.26	42975
44.28	43283.3
44.3	44441.7
44.32	46491.7
44.34	47158.3
44.36	49108.3
44.38	49508.3
44.4	51558.3
44.42	52916.7
44.44	56850
44.46	59450
44.48	61141.7
44.5	65216.7
44.52	68666.7
44.54	71875
44.56	73741.7
44.58	76900
44.6	77666.7
44.62	77791.7
44.64	78700
44.66	79700
44.68	76441.7
44.7	72725
44.72	71600
44.74	68500
44.76	65008.3
44.78	62366.7
44.8	59200
44.82	55683.3
44.84	52375
44.86	50691.7
44.88	47641.7
44.9	46700
44.92	45408.3
44.94	42166.7
44.96	40708.3
44.98	40233.3
45	39150
45.02	37941.7
45.04	37183.3
45.06	35433.3
45.08	35700
45.1	34750
45.12	34250
45.14	33841.7
45.16	33216.7
45.18	32075
45.2	32350
45.22	31566.7
45.24	30825
45.26	31733.3
45.28	30316.7
45.3	29766.7
45.32	28941.7
45.34	28433.3
45.36	28583.3
45.38	28258.3
45.4	28525
45.42	28083.3
45.44	27691.7
45.46	27991.7
45.48	27300
45.5	26858.3
45.52	26825
45.54	26683.3
45.56	26558.3
45.58	27441.7
45.6	26050
45.62	26083.3
45.64	26241.7
45.66	26091.7
45.68	26241.7
45.7	24666.7
45.72	26175
45.74	25741.7
45.76	25008.3
45.78	25716.7
45.8	25366.7
45.82	24650
45.84	24633.3
45.86	24291.7
45.88	24441.7
45.9	23941.7
45.92	25300
45.94	24166.7
45.96	24550
45.98	23633.3
46	24241.7
46.02	23491.7
46.04	23691.7
46.06	23025
46.08	23783.3
46.1	23858.3
46.12	23075
46.14	23658.3
46.16	22841.7
46.18	23583.3
46.2	22866.7
46.22	23016.7
46.24	22758.3
46.26	23508.3
46.28	22633.3
46.3	22366.7
46.32	22491.7
46.34	22300
46.36	22966.7
46.38	22775
46.4	22250
46.42	22391.7
46.44	22433.3
46.46	22975
46.48	21925
46.5	23216.7
46.52	22300
46.54	22175
46.56	22250
46.58	21891.7
46.6	22075
46.62	22600
46.64	22558.3
46.66	21966.7
46.68	21416.7
46.7	22283.3
46.72	21825
46.74	21816.7
46.76	21725
46.78	21583.3
46.8	21508.3
46.82	21175
46.84	22241.7
46.86	21716.7
46.88	21925
46.9	22175
46.92	21333.3
46.94	21466.7
46.96	21150
46.98	21075
47	21291.7
47.02	21475
47.04	21591.7
47.06	22258.3
47.08	21016.7
47.1	21483.3
47.12	21200
47.14	20833.3
47.16	20775
47.18	21533.3
47.2	21133.3
47.22	21225
47.24	21333.3
47.26	20608.3
47.28	21533.3
47.3	20783.3
47.32	20775
47.34	20833.3
47.36	20983.3
47.38	21308.3
47.4	20650
47.42	20666.7
47.44	20733.3
47.46	20583.3
47.48	20483.3
47.5	20625
47.52	20433.3
47.54	20600
47.56	20450
47.58	20650
47.6	20091.7
47.62	21025
47.64	21000
47.66	20191.7
47.68	20891.7
47.7	21358.3
47.72	21525
47.74	20625
47.76	20508.3
47.78	20466.7
47.8	21075
47.82	19966.7
47.84	19725
47.86	20241.7
47.88	20233.3
47.9	20733.3
47.92	20108.3
47.94	20091.7
47.96	20375
47.98	20591.7
48	20041.7
48.02	20691.7
48.04	20650
48.06	20191.7
48.08	20508.3
48.1	20425
48.12	20783.3
48.14	20350
48.16	20658.3
48.18	21266.7
48.2	21083.3
48.22	20350
48.24	21350
48.26	20916.7
48.28	20483.3
48.3	20483.3
48.32	20316.7
48.34	21041.7
48.36	20200
48.38	20166.7
48.4	20066.7
48.42	20158.3
48.44	19816.7
48.46	20600
48.48	19900
48.5	20466.7
48.52	20333.3
48.54	19658.3
48.56	20141.7
48.58	19408.3
48.6	20350
48.62	19850
48.64	19408.3
48.66	20358.3
48.68	20591.7
48.7	20475
48.72	20508.3
48.74	20183.3
48.76	20016.7
48.78	20066.7
48.8	19575
48.82	20383.3
48.84	19941.7
48.86	19700
48.88	20208.3
48.9	20450
48.92	20000
48.94	19525
48.96	20325
48.98	19841.7
49	20041.7
49.02	19958.3
49.04	19375
49.06	20675
49.08	19550
49.1	20050
49.12	20491.7
49.14	19866.7
49.16	20250
49.18	20675
49.2	19508.3
49.22	19950
49.24	20641.7
49.26	19841.7
49.28	20325
49.3	20575
49.32	19975
49.34	19441.7
49.36	19533.3
49.38	19450
49.4	20616.7
49.42	20058.3
49.44	19766.7
49.46	19991.7
49.48	19958.3
49.5	20016.7
49.52	19883.3
49.54	20033.3
49.56	20433.3
49.58	20666.7
49.6	19741.7
49.62	20950
49.64	19908.3
49.66	20508.3
49.68	20491.7
49.7	19400
49.72	19708.3
49.74	20500
49.76	19941.7
49.78	19158.3
49.8	19883.3
49.82	20391.7
49.84	20000
49.86	20141.7
49.88	19983.3
49.9	19841.7
49.92	19908.3
49.94	20391.7
[truncated: 1,503 more rows]

## Sheet: Fig. 2
Fig. 2a																																	Fig. 2b			Fig. 2c							Fig. 2d
1 A g-1 Charge Specific Capacity (mAh g-1)	Voltage (V)	1 A g-1 Discharge Specific Capacity (mAh g-1)	Voltage (V)	2.5 A g-1 Charge Specific Capacity (mAh g-1)	Voltage (V)	2.5 A g-1 Discharge Specific Capacity (mAh g-1)	Voltage (V)	5 A g-1 Charge Specific Capacity (mAh g-1)	Voltage (V)	5 A g-1 Discharge Specific Capacity (mAh g-1)	Voltage (V)	10 A g-1 Charge Specific Capacity (mAh g-1)	Voltage (V)	10 A g-1 Discharge Specific Capacity (mAh g-1)	Voltage (V)	20 A g-1 Charge Specific Capacity (mAh g-1)	Voltage (V)	20 A g-1 Discharge Specific Capacity (mAh g-1)	Voltage (V)	30 A g-1 Charge Specific Capacity (mAh g-1)	Voltage (V)	30 A g-1 Discharge Specific Capacity (mAh g-1)	Voltage (V)	40 A g-1 Charge Specific Capacity (mAh g-1)	Voltage (V)	40 A g-1 Discharge Specific Capacity (mAh g-1)	Voltage (V)	50 A g-1 Charge Specific Capacity (mAh g-1)	Voltage (V)	50 A g-1 Discharge Specific Capacity (mAh g-1)	Voltage (V)		Cycle number	Specific Capacity (mAh g-1)		Voltage (V)	Current (mA)	Voltage (V)	Current (mA)	Voltage (V)	Current (mA)		Cycle number	Charge Specific Capacity (mAh g-1)	Discharge Specific Capacity (mAh g-1)	Coulombic Efficiency (%)
0	0.0189	0	2.9703	0	0.0378	0	2.9374	0	0.0592	0	2.9135	0	0.0902	0	2.7948	0	0.1667	0	2.6218	0	0.2306	0	2.4686	0	0.2948	0	2.4491	0	0.3351	0	2.202		1	408.417		0.473	-0.09423	0.473	-14.1	0.473	-14		1	248.746	250.489	100.701
1.3907	0.0251	1.3905	2.4581	0.1387	0.0421	0.6942	2.7622	0.1389	0.0663	1.3891	2.6134	0.1389	0.1035	2.7778	2.3629	0.1389	0.195	5.5556	1.9779	0.1389	0.2771	8.3313	1.6706	0.1389	0.359	11.1091	1.4074	0.1387	0.4228	13.8929	1.1712		2	408.417		0.472	-0.1956	0.472	-14.1	0.472	-14		2	248.746	251.06	100.93
2.7813	0.0294	2.7813	2.282	0.2776	0.0458	1.3885	2.5886	0.2778	0.0734	2.7782	2.3766	0.2778	0.1171	5.5556	2.0216	0.2778	0.2253	11.1111	1.5184	0.2778	0.3267	16.6627	1.1557	0.2778	0.4262	22.2202	0.9021	0.2776	0.5019	27.7857	0.7273		3	408.417		0.471	-0.2869	0.471	-14.1	0.471	-14		3	248.746	250.489	100.701
4.172	0.0334	4.1722	2.1484	0.4165	0.0489	2.0827	2.473	0.4167	0.079	4.1673	2.2185	0.4167	0.1274	8.3333	1.8117	0.4167	0.2477	16.6667	1.267	0.4167	0.3617	24.994	0.9244	0.4167	0.473	33.3313	0.722	0.4165	0.5583	41.6786	0.5629		4	407.444		0.47	-0.3728	0.47	-14.1	0.47	-14		4	248.746	250.492	100.702
5.5629	0.0375	5.5631	2.0424	0.5554	0.0514	2.777	2.3818	0.5556	0.0837	5.5563	2.1034	0.5556	0.136	11.1111	1.6493	0.5556	0.2663	22.2222	1.0968	0.5556	0.3912	33.3254	0.8147	0.5556	0.5109	44.4425	0.6197	0.5554	0.5989	55.5714	0.4423		5	407.444		0.469	-0.4545	0.469	-14.1	0.469	-14		5	248.19	249.943	100.706
6.9538	0.0412	6.954	1.9593	0.6942	0.0539	3.4712	2.3105	0.6944	0.0877	6.9454	2.0024	0.6944	0.1435	13.8889	1.5274	0.6944	0.2821	27.7778	0.9942	0.6944	0.4151	41.6567	0.7415	0.6944	0.5403	55.5536	0.5282	0.6942	0.6305	69.4643	0.328		6	407.444		0.468	-0.5336	0.468	-14.1	0.468	-14		6	248.19	249.946	100.707
8.3446	0.0455	8.3448	1.8923	0.8331	0.0561	4.1655	2.2467	0.8333	0.0917	8.3345	1.9171	0.8333	0.1506	16.6667	1.4295	0.8333	0.296	33.3333	0.9316	0.8333	0.4365	49.9881	0.6721	0.8333	0.566	66.6647	0.4392	0.8331	0.6572	83.3571	0.2272		7	406.472		0.467	-0.6097	0.467	-14.2	0.467	-14		7	247.635	249.368	100.7
9.7355	0.0492	9.7357	1.8356	0.972	0.0579	4.8597	2.1918	0.9722	0.0951	9.7236	1.8408	0.9722	0.1565	19.4444	1.3442	0.9722	0.3087	38.8889	0.8813	0.9722	0.4544	58.3194	0.6085	0.9722	0.5874	77.7758	0.3593	0.972	0.6789	97.25	0.1333		8	406.472		0.466	-0.6837	0.466	-14.2	0.466	-14		8	247.635	248.829	100.482
11.1264	0.0536	11.1266	1.7878	1.1109	0.0601	5.554	2.1413	1.1111	0.0982	11.1127	1.7702	1.1111	0.1624	22.2222	1.2735	1.1111	0.3202	44.4444	0.8373	1.1111	0.4712	66.6508	0.5459	1.1111	0.606	88.8869	0.2833	1.1109	0.6981	111.143	0.0505		9	406.472		0.465	-0.7558	0.465	-14.2	0.465	-14		9	247.079	249.933	101.155
12.5173	0.0576	12.5175	1.7454	1.2498	0.062	6.2482	2.0932	1.25	0.1016	12.5018	1.7094	1.25	0.1674	25	1.2093	1.25	0.3311	50	0.7936	1.25	0.4861	74.9821	0.4885	1.25	0.6237	99.998	0.2163	1.2498	0.7145	119.478	0.0024		10	406.47		0.464	-0.8254	0.464	-14.2	0.464	-14		10	248.19	249.375	100.477
13.9079	0.0623	13.9083	1.706	1.3887	0.0638	6.9425	2.0495	1.3889	0.1044	13.8909	1.6524	1.3889	0.1726	27.7778	1.1573	1.3889	0.3407	55.5556	0.7533	1.3889	0.5	83.3135	0.4355	1.3889	0.6386	111.109	0.1515	1.3887	0.7294				11	327.4		0.463	-0.8946	0.463	-14.2	0.463	-14		11	247.079	248.822	100.705
15.2986	0.0663	15.2992	1.6703	1.5276	0.0654	7.6367	2.0064	1.5278	0.1072	15.28	1.6031	1.5278	0.1773	30.5556	1.1148	1.5278	0.3503	61.1111	0.7133	1.5278	0.5118	91.6448	0.3834	1.5278	0.6525	122.22	0.0923	1.5276	0.7424				12	331.442		0.462	-0.9617	0.462	-14.2	0.462	-14.1		12	247.079	248.825	100.707
16.6895	0.0706	16.6901	1.6375	1.6665	0.0669	8.3312	1.967	1.6667	0.11	16.669	1.5569	1.6667	0.1816	33.3333	1.0825	1.6667	0.3586	66.6667	0.6758	1.6667	0.5239	99.9762	0.3369	1.6667	0.6649	133.331	0.0331	1.6665	0.7542				13	333.379		0.461	-1.025	0.461	-14.2	0.461	-14.1		13	246.524	248.267	100.707
18.08	0.0753	18.081	1.6071	1.8054	0.0688	9.0254	1.9283	1.8056	0.1125	18.0581	1.5159	1.8056	0.186	36.1111	1.0556	1.8056	0.3667	72.2222	0.6389	1.8056	0.5344	108.308	0.2911	1.8056	0.6767	138.887	0.0058	1.8054	0.7651				14	335.108		0.46	-1.087	0.46	-14.2	0.46	-14.1		14	246.524	247.711	100.482
19.4708	0.0796	19.4718	1.5786	1.9442	0.07	9.7196	1.8932	1.9444	0.115	19.4472	1.4769	1.9444	0.1897	38.8889	1.0323	1.9444	0.3741	77.7778	0.6048	1.9444	0.5443	116.639	0.2489	1.9444	0.6873			1.9442	0.7747				15	336.557		0.459	-1.147	0.459	-14.2	0.459	-14.1		15	245.968	247.714	100.71
20.8615	0.0846	20.8627	1.5519	2.0831	0.0716	10.4141	1.8594	2.0833	0.1174	20.8363	1.4419	2.0833	0.1937	41.6667	1.0094	2.0833	0.3816	83.3333	0.571	2.0833	0.554	124.97	0.2061	2.0833	0.6972			2.0831	0.784				16	337.801		0.458	-1.205	0.458	-14.2	0.458	-14.1		16	246.524	247.159	100.258
22.2522	0.0892	22.2536	1.5268	2.222	0.0731	11.1083	1.8266	2.2222	0.1193	22.2254	1.4087	2.2222	0.1971	44.4444	0.9883	2.2222	0.3884	88.8889	0.54	2.2222	0.5626	133.302	0.1655	2.2222	0.7062			2.222	0.7924				17	338.996		0.457	-1.261	0.457	-14.2	0.457	-14.1		17	245.413	247.152	100.709
23.6429	0.0942	23.6444	1.5026	2.3609	0.0744	11.8026	1.7962	2.3611	0.1215	23.6145	1.3764	2.3611	0.2008	47.2222	0.9672	2.3611	0.3946	94.4444	0.5102	2.3611	0.5713	141.633	0.1246	2.3611	0.7149			2.3609	0.8004				18	339.912		0.456	-1.316	0.456	-14.2	0.456	-14.1		18	244.857	247.156	100.939
25.0337	0.0988	25.0353	1.4791	2.4998	0.0762	12.4968	1.7661	2.5	0.124	25.0036	1.3467	2.5	0.2043	50	0.9471	2.5	0.4011	100	0.4808	2.5	0.5791	149.964	0.0852	2.5	0.7229			2.4998	0.8079				19	341.428		0.455	-1.369	0.455	-14.2	0.455	-14.1		19	244.857	246.035	100.481
26.4246	0.1038	26.4262	1.4567	2.6387	0.0771	13.1913	1.7385	2.6389	0.1261	26.3929	1.3172	2.6389	0.2074	52.7778	0.9278	2.6389	0.407	105.556	0.4538	2.6389	0.5868	158.296	0.0449	2.6389	0.7307			2.6387	0.8153				20	341.988		0.454	-1.42	0.454	-14.2	0.454	-14.1		20	244.857	246.594	100.709
27.8153	0.1091	27.8171	1.435	2.7776	0.0787	13.8855	1.7116	2.7778	0.128	27.7819	1.2906	2.7778	0.2108	55.5556	0.908	2.7778	0.4129	111.111	0.4262	2.7778	0.5939	165.794	0.0099	2.7778	0.7378			2.7776	0.8218				21	311.114		0.453	-1.469	0.453	-14.2	0.453	-14.1		21	249.302	246.041	98.692
29.2062	0.114	29.2079	1.4143	2.9165	0.0799	14.58	1.6868	2.9167	0.1298	29.171	1.2648	2.9167	0.2139	58.3333	0.8897	2.9167	0.4182	116.667	0.4005	2.9167	0.6011			2.9167	0.7449			2.9165	0.828				22	309.726		0.452	-1.517	0.452	-14.2	0.452	-14.1		22	245.413	246.019	100.247
30.5968	0.1193	30.5988	1.3941	3.0554	0.0812	15.2742	1.6623	3.0556	0.132	30.5601	1.2419	3.0556	0.217	61.1111	0.8708	3.0556	0.4237	122.222	0.3741	3.0556	0.6076			3.0556	0.7514			3.0554	0.8342				23	308.335		0.451	-1.562	0.451	-14.2	0.451	-14.1		23	244.305	245.489	100.485
31.9873	0.1246	31.9897	1.3749	3.1942	0.0824	15.9685	1.64	3.1944	0.1339	31.9492	1.2202	3.1944	0.2198	63.8889	0.8534	3.1944	0.4287	127.778	0.349	3.1944	0.6138			3.1944	0.7579			3.1942	0.8398				24	307.085		0.45	-1.607	0.45	-14.2	0.45	-14.1		24	244.305	245.486	100.483
33.3782	0.1298	33.3806	1.3563	3.3331	0.084	16.6629	1.6176	3.3333	0.1357	33.3385	1.2016	3.3333	0.2222	66.6667	0.8358	3.3333	0.4337	133.333	0.3224	3.3333	0.62			3.3333	0.7638			3.3331	0.8457				25	306.252		0.449	-1.65	0.449	-14.2	0.449	-14.1		25	243.749	245.495	100.716
34.7688	0.1354	34.7714	1.3386	3.472	0.0849	17.3571	1.5969	3.4722	0.1373	34.7276	1.1852	3.4722	0.2253	69.4444	0.819	3.4722	0.4386	138.889	0.2976	3.4722	0.6259			3.4722	0.7694			3.472	0.851				26	305.558		0.448	-1.692	0.448	-14.2	0.448	-14.1		26	243.749	244.943	100.49
36.1597	0.141	36.1623	1.3219	3.6109	0.0861	18.0514	1.5773	3.6111	0.1395	36.1167	1.17	3.6111	0.2281	72.2222	0.8023	3.6111	0.4436	144.444	0.2712	3.6111	0.6315			3.6111	0.775			3.6109	0.8559				27	305.143		0.447	-1.732	0.447	-14.2	0.447	-14.1		27	243.194	244.365	100.482
37.5504	0.1469	37.5532	1.3058	3.7498	0.0874	18.7456	1.5578	3.75	0.141	37.506	1.1563	3.75	0.2306	75	0.7868	3.75	0.4479	150	0.2455	3.75	0.6367			3.75	0.7803			3.7498	0.8609				28	306.535		0.446	-1.773	0.446	-14.2	0.446	-14.1		28	242.638	244.371	100.714
38.9411	0.1525	38.944	1.2906	3.8887	0.0883	19.4399	1.5395	3.8889	0.1429	38.895	1.1433	3.8889	0.2334	77.7778	0.771	3.8889	0.4526	155.556	0.2204	3.8889	0.6423			3.8889	0.7855			3.8887	0.8655				29	304.45		0.445	-1.81	0.445	-14.2	0.445	-14.1		29	242.638	243.813	100.484
40.3317	0.1584	40.3349	1.2763	4.0276	0.0895	20.1341	1.5215	4.0278	0.1444	40.2841	1.1318	4.0278	0.2359	80.5556	0.7561	4.0278	0.4566	161.111	0.194	4.0278	0.6476			4.0278	0.7905			4.0276	0.8699				30	304.178		0.444	-1.848	0.444	-14.2	0.444	-14.1		30	242.638	244.359	100.709
41.7224	0.1643	41.7258	1.263	4.1665	0.0905	20.8284	1.5042	4.1667	0.1463	41.6734	1.1201	4.1667	0.2384	83.3333	0.7412	4.1667	0.4609	166.667	0.1686	4.1667	0.6522			4.1667	0.7955			4.1665	0.8745				31	265.188		0.443	-1.884	0.443	-14.2	0.443	-14.1		31	242.638	243.797	100.478
43.1131	0.1705	43.1167	1.2509	4.3054	0.092	21.5228	1.4871	4.3056	0.1478	43.0625	1.1092	4.3056	0.2408	86.1111	0.7269	4.3056	0.465	172.222	0.1429	4.3056	0.6572			4.3056	0.7998			4.3054	0.8785				32	264.911		0.442	-1.92	0.442	-14.2	0.442	-14.1		32	242.083	243.254	100.484
44.504	0.1764	44.5075	1.2391	4.4442	0.093	22.2171	1.4713	4.4444	0.1494	44.4516	1.0977	4.4444	0.2433	88.8889	0.7133	4.4444	0.469	177.778	0.1187	4.4444	0.6622			4.4444	0.8045			4.4442	0.8829				33	263.242		0.441	-1.954	0.441	-14.2	0.441	-14.1		33	241.527	242.705	100.488
45.8942	0.1829	45.8984	1.2282	4.5831	0.0942	22.9113	1.4552	4.5833	0.1509	45.8407	1.0875	4.5833	0.2455	91.6667	0.6994	4.5833	0.473	183.333	0.0939	4.5833	0.6665			4.5833	0.8088			4.5831	0.8869				34	261.853		0.44	-1.988	0.44	-14.2	0.44	-14.1		34	240.971	242.711	100.722
47.2847	0.1891	47.2893	1.2177	4.722	0.0951	23.6056	1.4397	4.7222	0.1525	47.2298	1.077	4.7222	0.248	94.4444	0.6866	4.7222	0.4768	188.889	0.0706	4.7222	0.6715			4.7222	0.8131			4.722	0.8909				35	260.74		0.439	-2.02	0.439	-14.2	0.439	-14.1		35	240.971	241.603	100.262
48.6756	0.1956	48.6802	1.2078	4.8609	0.0964	24.2998	1.4251	4.8611	0.1543	48.619	1.0664	4.8611	0.2501	97.2222	0.6733	4.8611	0.4805	194.444	0.0477	4.8611	0.6755			4.8611	0.8175			4.8609	0.8944				36	260.185		0.438	-2.051	0.438	-14.2	0.438	-14.1		36	240.416	241.603	100.494
50.0661	0.2021	50.071	1.1985	4.9998	0.0973	24.994	1.4099	5	0.1559	50.0081	1.0562	5	0.2526	100	0.6609	5	0.4845	200	0.026	5	0.6798			5	0.8212			4.9998	0.8984				37	259.073		0.437	-2.083	0.437	-14.2	0.437	-14.1		37	239.86	241.048	100.495
51.4567	0.2086	51.4619	1.1892	5.1387	0.0982	25.6885	1.396	5.1389	0.1571	51.3972	1.0466	5.1389	0.2551	102.778	0.6488	5.1389	0.4879	204.444	0.0093	5.1389	0.6839			5.1389	0.8252			5.1387	0.9018				38	258.238		0.436	-2.113	0.436	-14.2	0.436	-14.1		38	239.305	240.492	100.496
52.8472	0.2154	52.8528	1.1805	5.2776	0.0995	26.3827	1.3817	5.2778	0.1587	52.7863	1.0367	5.2778	0.257	105.556	0.6367	5.2778	0.4916			5.2778	0.6882			5.2778	0.8289			5.2776	0.9055				39	257.683		0.435	-2.142	0.435	-14.2	0.435	-14.1		39	239.305	239.933	100.263
54.2381	0.2222	54.2437	1.1721	5.4165	0.1007	27.077	1.3684	5.4167	0.1599	54.1756	1.0267	5.4167	0.2591	108.333	0.625	5.4167	0.4951			5.4167	0.6919			5.4167	0.833			5.4165	0.9089				40	256.851		0.434	-2.171	0.434	-14.2	0.434	-14.1		40	238.197	239.933	100.729
55.6288	0.2294	55.6343	1.1635	5.5554	0.1016	27.7714	1.3547	5.5556	0.1618	55.5647	1.0171	5.5556	0.2613	111.111	0.6132	5.5556	0.4985			5.5556	0.6959			5.5556	0.8364			5.5554	0.9126				41	201.734		0.433	-2.198	0.433	-14.2	0.433	-14.1		41	238.752	239.927	100.492
57.0194	0.2362	57.0252	1.1554	5.6942	0.1026	28.4657	1.342	5.6944	0.163	56.9538	1.0078	5.6944	0.2635	113.889	0.6014	5.6944	0.5019			5.6944	0.6997			5.6944	0.8398			5.6942	0.9157				42	201.734		0.432	-2.225	0.432	-14.2	0.432	-14.1		42	238.197	239.381	100.497
58.4101	0.2436	58.4159	1.1473	5.8331	0.1035	29.1599	1.3296	5.8333	0.1646	58.3429	0.9985	5.8333	0.2656	116.667	0.5899	5.8333	0.5053			5.8333	0.7037			5.8333	0.8435			5.8331	0.9192				43	200.067		0.431	-2.252	0.431	-14.3	0.431	-14.1		43	238.749	239.924	100.492
59.8	0.2508	59.8067	1.1396	5.972	0.1044	29.8544	1.3169	5.9722	0.1658	59.7319	0.9895	5.9722	0.2675	119.444	0.5788	5.9722	0.5084			5.9722	0.7071			5.9722	0.8469			5.972	0.9223				44	198.954		0.43	-2.278	0.43	-14.3	0.43	-14.1		44	238.197	239.924	100.725
61.1909	0.2582	61.1976	1.1315	6.1109	0.1054	30.5486	1.3054	6.1111	0.1674	61.121	0.9805	6.1111	0.2694	122.222	0.5667	6.1111	0.5115			6.1111	0.7111			6.1111	0.8503			6.1109	0.9254				45	197.843		0.429	-2.303	0.429	-14.3	0.429	-14.1		45	238.197	240.473	100.956
62.5815	0.2659	62.5885	1.1241	6.2498	0.1063	31.2429	1.2937	6.25	0.1686	62.5101	0.9716	6.25	0.2718	125	0.5552	6.25	0.5149			6.25	0.7145			6.25	0.8534			6.2498	0.9288				46	197.288		0.428	-2.328	0.428	-14.3	0.428	-14.1		46	238.752	240.479	100.723
63.9724	0.2734	63.9794	1.1166	6.3887	0.1078	31.9371	1.2831	6.3889	0.1702	63.8994	0.9632	6.3889	0.2737	127.778	0.5431	6.3889	0.518			6.3889	0.718			6.3889	0.8568			6.3887	0.9316				47	196.177		0.427	-2.352	0.427	-14.3	0.427	-14.1		47	239.305	239.921	100.257
65.3631	0.2811	65.37	1.1092	6.5276	0.1088	32.6313	1.2726	6.5278	0.1717	65.2885	0.9545	6.5278	0.2756	130.556	0.5316	6.5278	0.5214			6.5278	0.7214			6.5278	0.8599			6.5276	0.935				48	195.065		0.426	-2.376	0.426	-14.3	0.426	-14.1		48	238.197	239.93	100.728
66.7538	0.2889	66.7607	1.1018	6.6665	0.1097	33.3258	1.2624	6.6667	0.1729	66.6776	0.9464	6.6667	0.2774	133.333	0.5192	6.6667	0.5242			6.6667	0.7248			6.6667	0.863			6.6665	0.9378				49	194.51		0.425	-2.399	0.425	-14.3	0.425	-14.2		49	238.197	239.378	100.496
68.1446	0.2963	68.1516	1.0943	6.8054	0.1106	34.02	1.2531	6.8056	0.1742	68.0667	0.9381	6.8056	0.2799	136.111	0.5078	6.8056	0.527			6.8056	0.7282			6.8056	0.8661			6.8054	0.9406				50	193.399		0.424	-2.422	0.424	-14.3	0.424	-14.2		50	238.197	239.371	100.493
69.5353	0.305	69.5423	1.0872	6.9442	0.1116	34.7143	1.2441	6.9444	0.1754	69.4558	0.93	6.9444	0.2818	138.889	0.4951	6.9444	0.5304			6.9444	0.7316			6.9444	0.8692			6.9442	0.9433				51	171.762		0.423	-2.445	0.423	-14.3	0.423	-14.2		51	237.641	238.819	100.496
70.926	0.3131	70.9331	1.0804	7.0831	0.1125	35.4085	1.2357	7.0833	0.1767	70.845	0.9219	7.0833	0.2836	141.667	0.483	7.0833	0.5332			7.0833	0.7347			7.0833	0.8723			7.0831	0.9461				52	170.091		0.422	-2.466	0.422	-14.3	0.422	-14.2		52	239.86	239.381	99.8
72.3167	0.3211	72.3238	1.0732	7.222	0.1134	36.1028	1.2276	7.2222	0.1782	72.2341	0.9145	7.2222	0.2852	144.444	0.4699	7.2222	0.5363			7.2222	0.7378			7.2222	0.8751			7.222	0.9489				53	169.26		0.421	-2.488	0.421	-14.3	0.421	-14.2		53	237.086	238.806	100.726
73.7073	0.3298	73.7145	1.0664	7.3609	0.1147	36.797	1.2202	7.3611	0.1798	73.6232	0.9064	7.3611	0.2873	147.222	0.4575	7.3611	0.5391			7.3611	0.7412			7.3611	0.8779			7.3609	0.952				54	168.429		0.42	-2.509	0.42	-14.3	0.42	-14.2		54	237.086	238.263	100.497
75.0982	0.3379	75.1052	1.0599	7.4998	0.1156	37.4913	1.2127	7.5	0.181	75.0125	0.8993	7.5	0.2892	150	0.4445	7.5	0.5419			7.5	0.744			7.5	0.881			7.4998	0.9545				55	166.762		0.419	-2.529	0.419	-14.3	0.419	-14.2		55	236.53	237.702	100.495
76.4889	0.3466	76.4958	1.0534	7.6387	0.1162	38.1857	1.2059	7.6389	0.1822	76.4016	0.8916	7.6389	0.2911	152.778	0.4318	7.6389	0.5447			7.6389	0.7471			7.6389	0.8838			7.6387	0.957				56	166.756		0.418	-2.55	0.418	-14.3	0.418	-14.2		56	236.53	237.705	100.497
77.8796	0.3552	77.8865	1.0469	7.7776	0.1171	38.88	1.1994	7.7778	0.1835	77.7907	0.8844	7.7778	0.2929	155.556	0.4188	7.7778	0.5474			7.7778	0.7502			7.7778	0.8863			7.7776	0.9601				57	165.929		0.417	-2.57	0.417	-14.3	0.417	-14.2		57	236.53	237.695	100.493
79.2702	0.3639	79.277	1.0404	7.9165	0.1181	39.5744	1.1932	7.9167	0.185	79.18	0.8773	7.9167	0.2948	158.333	0.4058	7.9167	0.5502			7.9167	0.753			7.9167	0.8894			7.9165	0.9626				58	165.927		0.416	-2.589	0.416	-14.3	0.416	-14.2		58	236.53	238.26	100.731
80.6609	0.3729	80.6677	1.0342	8.0554	0.119	40.2687	1.187	8.0556	0.1863	80.569	0.8702	8.0556	0.2966	161.111	0.3927	8.0556	0.553			8.0556	0.7561			8.0556	0.8919			8.0554	0.965				59	165.089		0.415	-2.609	0.415	-14.3	0.415	-14.2		59	236.53	237.702	100.495
82.0518	0.3816	82.0579	1.0283	8.1942	0.1199	40.9629	1.1808	8.1944	0.1875	81.9581	0.8634	8.1944	0.2985	163.889	0.3791	8.1944	0.5558			8.1944	0.7589			8.1944	0.8944			8.1942	0.9678				60	164.26		0.414	-2.628	0.414	-14.3	0.414	-14.2		60	236.53	237.702	100.495
83.4427	0.3906	83.4486	1.0227	8.3331	0.1209	41.6571	1.1749	8.3333	0.1888	83.3472	0.8568	8.3333	0.3004	166.667	0.3664	8.3333	0.5583			8.3333	0.7617			8.3333	0.8971			8.3331	0.9703				61	147.815		0.413	-2.646	0.413	-14.3	0.413	-14.2		61	235.975	237.698	100.731
84.8331	0.3999	84.8393	1.0165	8.472	0.1218	42.3514	1.1687	8.4722	0.19	84.7363	0.85	8.4722	0.3022	169.444	0.3531	8.4722	0.5614			8.4722	0.7648			8.4722	0.8996			8.472	0.9728				62	147.815		0.412	-2.664	0.412	-14.3	0.412	-14.2		62	235.975	239.908	101.667
86.2236	0.4089	86.23	1.0109	8.6109	0.123	43.0456	1.1635	8.6111	0.1912	86.1254	0.8432	8.6111	0.3041	172.222	0.34	8.6111	0.5639			8.6111	0.7672			8.6111	0.9024			8.6109	0.9756				63	146.704		0.411	-2.682	0.411	-14.3	0.411	-14.2		63	236.53	237.14	100.258
87.6145	0.4182	87.6206	1.0057	8.7498	0.124	43.7399	1.1576	8.75	0.1928	87.5147	0.837	8.75	0.3056	175	0.327	8.75	0.5664			8.75	0.7697			8.75	0.9049			8.7498	0.9781				64	146.704		0.41	-2.703	0.41	-14.3	0.41	-14.2		64	235.975	237.702	100.732
89.0052	0.4272	89.0109	1.0001	8.8887	0.1246	44.4341	1.152	8.8889	0.194	88.9038	0.8305	8.8889	0.3075	177.778	0.3143	8.8889	0.5691			8.8889	0.7728			8.8889	0.9074			8.8887	0.9805				65	146.704		0.409	-2.721	0.409	-14.3	0.409	-14.2		65	235.419	236.59	100.498
90.396	0.4368	90.4016	0.9948	9.0276	0.1255	45.1284	1.147	9.0278	0.195	90.2929	0.8243	9.0278	0.309	180.556	0.301	9.0278	0.5716			9.0278	0.7753			9.0278	0.9099			9.0276	0.983				66	145.593		0.408	-2.737	0.408	-14.3	0.408	-14.2		66	239.305	237.146	99.098
91.7869	0.4461	91.7925	0.9898	9.1665	0.1264	45.8226	1.1411	9.1667	0.1962	91.6819	0.8181	9.1667	0.3112	183.333	0.2886	9.1667	0.5741			9.1667	0.7784			9.1667	0.9126			9.1665	0.9855				67	145.593		0.407	-2.754	0.407	-14.3	0.407	-14.2		67	235.419	236.587	100.496
93.1776	0.4557	93.1831	0.9846	9.3054	0.1274	46.5171	1.1359	9.3056	0.1974	93.071	0.8122	9.3056	0.3128	186.111	0.2756	9.3056	0.5769			9.3056	0.7809			9.3056	0.9148			9.3054	0.9877				68	144.48		0.406	-2.77	0.406	-14.3	0.406	-14.2		68	235.419	236.594	100.499
94.5681	0.4653	94.5738	0.9799	9.4442	0.1283	47.2113	1.1309	9.4444	0.1987	94.4603	0.806	9.4444	0.3146	188.889	0.2635	9.4444	0.5794			9.4444	0.7834			9.4444	0.9173			9.4442	0.9905				69	143.369		0.405	-2.786	0.405	-14.3	0.405	-14.2		69	235.419	242.146	102.857
95.9587	0.4749	95.9645	0.9753	9.5831	0.1292	47.9056	1.1256	9.5833	0.1999	95.8494	0.8001	9.5833	0.3162	191.667	0.2508	9.5833	0.5819			9.5833	0.7862			9.5833	0.9201			9.5831	0.9926				70	143.369		0.404	-2.803	0.404	-14.3	0.404	-14.2		70	235.975	237.146	100.496
97.3496	0.4845	97.355	0.9703	9.722	0.1298	48.6	1.1201	9.7222	0.2015	97.2385	0.7948	9.7222	0.3183	194.444	0.2387	9.7222	0.5843			9.7222	0.7886			9.7222	0.9223			9.722	0.9951				71	126.147		0.403	-2.818	0.403	-14.3	0.403	-14.2		71	235.975	237.698	100.731
98.7403	0.4944	98.7456	0.966	9.8609	0.1311	49.2942	1.1154	9.8611	0.2027	98.6276	0.789	9.8611	0.3199	197.222	0.2266	9.8611	0.5868			9.8611	0.7911			9.8611	0.9244			9.8609	0.9976				72	126.147		0.402	-2.835	0.402	-14.3	0.402	-14.2		72	235.975	237.152	100.499
100.131	0.5044	100.136	0.9613	9.9998	0.132	49.9885	1.1098	10	0.2036	100.017	0.7831	10	0.3218	200	0.2148	10	0.5893			10	0.7939			10	0.9272			9.9998	0.9998				73	126.147		0.401	-2.85	0.401	-14.3	0.401	-14.2		73	240.416	237.698	98.87
101.522	0.514	101.527	0.9573	10.1387	0.1329	50.6827	1.1049	10.1389	0.2049	101.406	0.7775	10.1389	0.3233	202.778	0.2033	10.1389	0.5921			10.1389	0.7964			10.1389	0.9294			10.1387	1.0022				74	126.147		0.4	-2.864	0.4	-14.3	0.4	-14.2		74	235.419	236.594	100.499
102.913	0.5239	102.918	0.953	10.2776	0.1336	51.377	1.1002	10.2778	0.2061	102.795	0.7722	10.2778	0.3249	205.556	0.1915	10.2778	0.5943			10.2778	0.7986			10.2778	0.9316			10.2776	1.0047				75	124.758		0.399	-2.881	0.399	-14.3	0.399	-14.2		75	235.975	237.711	100.736
104.304	0.5341	104.308	0.9489	10.4165	0.1345	52.0712	1.0949	10.4167	0.2074	104.184	0.7666	10.4167	0.327	208.333	0.1807	10.4167	0.5967			10.4167	0.801			10.4167	0.9337			10.4165	1.0069				76	124.758		0.398	-2.896	0.398	-14.3	0.398	-14.2		76	235.975	240.492	101.914
105.694	0.544	105.699	0.9449	10.5554	0.1354	52.7657	1.09	10.5556	0.2089	105.573	0.7614	10.5556	0.3286	211.111	0.1695	10.5556	0.5992			10.5556	0.8035			10.5556	0.9362			10.5554	1.0091				77	124.758		0.397	-2.91	0.397	-14.3	0.397	-14.2		77	235.975	237.143	100.495
107.085	0.5543	107.089	0.9415	10.6942	0.1364	53.4599	1.085	10.6944	0.2098	106.962	0.7561	10.6944	0.3301	213.889	0.1587	10.6944	0.6017			10.6944	0.806			10.6944	0.9387			10.6942	1.0112				78	123.369		0.396	-2.925	0.396	-14.3	0.396	-14.2		78	235.419	236.584	100.495
108.476	0.5645	108.48	0.9375	10.8331	0.137	54.1542	1.0801	10.8333	0.2111	108.352	0.7508	10.8333	0.3317	216.667	0.1478	10.8333	0.6039			10.8333	0.8082			10.8333	0.9406			10.8331	1.0137				79	123.369		0.395	-2.939	0.395	-14.3	0.395	-14.2		79	235.419	236.578	100.492
109.867	0.575	109.87	0.934	10.972	0.1382	54.8484	1.0757	10.9722	0.2123	109.741	0.7455	10.9722	0.3338	219.444	0.1373	10.9722	0.6067			10.9722	0.811			10.9722	0.943			10.972	1.0159				80	123.369		0.394	-2.953	0.394	-14.3	0.394	-14.2		80	239.86	236.029	98.403
111.257	0.5853	111.261	0.9303	11.1109	0.1391	55.5429	1.0708	11.1111	0.2136	111.13	0.7406	11.1111	0.3354	222.222	0.1274	11.1111	0.6088			11.1111	0.8131			11.1111	0.9452			11.1109	1.0181				81	137.811		0.393	-2.967	0.393	-14.3	0.393	-14.2		81	234.863	236.022	100.493
112.648	0.5958	112.652	0.9272	11.2498	0.1401	56.2373	1.0658	11.25	0.2145	112.519	0.7353	11.25	0.3369	225	0.1171	11.25	0.6113			11.25	0.8153			11.25	0.9474			11.2498	1.0205				82	137.811		0.392	-2.981	0.392	-14.3	0.392	-14.2		82	234.863	236.029	100.496
114.039	0.6067	114.043	0.9238	11.3887	0.141	56.9315	1.0615	11.3889	0.2157	113.908	0.73	11.3889	0.3385	227.778	0.1075	11.3889	0.6135			11.3889	0.8178			11.3889	0.9495			11.3887	1.0227				83	137.811		0.391	-2.996	0.391	-14.3	0.391	-14.2		83	234.863	236.025	100.495
115.429	0.6169	115.433	0.9207	11.5276	0.1416	57.6258	1.0565	11.5278	0.2173	115.297	0.7251	11.5278	0.3404	230.556	0.0973	11.5278	0.616			11.5278	0.8203			11.5278	0.952			11.5276	1.0249				84	137.811		0.39	-3.009	0.39	-14.3	0.39	-14.2		84	234.863	235.47	100.258
116.82	0.6281	116.824	0.9176	11.6665	0.1426	58.32	1.0522	11.6667	0.2185	116.686	0.7198	11.6667	0.3422	233.333	0.088	11.6667	0.6181			11.6667	0.8224			11.6667	0.9542			11.6665	1.027				85	137.811		0.389	-3.023	0.389	-14.3	0.389	-14.2		85	234.308	235.47	100.496
118.211	0.6386	118.215	0.9145	11.8054	0.1435	59.0145	1.0475	11.8056	0.2194	118.075	0.7145	11.8056	0.3438	236.111	0.0787	11.8056	0.6206			11.8056	0.8246			11.8056	0.9564			11.8054	1.0295				86	137.811		0.388	-3.039	0.388	-14.3	0.388	-14.2		86	234.308	235.47	100.496
119.601	0.6494	119.605	0.9117	11.9442	0.1444	59.7087	1.0429	11.9444	0.2207	119.465	0.7099	11.9444	0.3453	238.889	0.0697	11.9444	0.6231			11.9444	0.8271			11.9444	0.9585			11.9442	1.0314				87	137.811		0.387	-3.051	0.387	-14.3	0.387	-14.2		87	233.752	234.368	100.263
120.992	0.6606	120.996	0.9089	12.0831	0.145	60.403	1.0385	12.0833	0.2219	120.854	0.7046	12.0833	0.3469	241.667	0.0607	12.0833	0.6253			12.0833	0.8293			12.0833	0.9607			12.0831	1.0336				88	136.7		0.386	-3.064	0.386	-14.3	0.386	-14.2		88	233.2	234.368	100.501
122.382	0.6711	122.387	0.9058	12.222	0.1463	61.0972	1.0339	12.2222	0.2232	122.243	0.6994	12.2222	0.349	244.444	0.0523	12.2222	0.6274			12.2222	0.8311			12.2222	0.9626			12.222	1.036				89	136.7		0.385	-3.078	0.385	-14.3	0.385	-14.2		89	233.197	234.368	100.502
123.773	0.682	123.777	0.903	12.3609	0.1472	61.7917	1.0295	12.3611	0.2244	123.632	0.6944	12.3611	0.3506	247.222	0.0437	12.3611	0.6299			12.3611	0.8339			12.3611	0.9647			12.3609	1.0382				90	136.7		0.384	-3.091	0.384	-14.4	0.384	-14.2		90	233.2	234.368	100.501
125.164	0.6935	125.168	0.8999	12.4998	0.1481	62.4859	1.0252	12.5	0.2256	125.021	0.6888	12.5	0.3521	250	0.0353	12.5	0.6321			12.5	0.8358			12.5	0.9672			12.4998	1.0404				91	170.919		0.383	-3.104	0.383	-14.4	0.383	-14.2		91	233.2	233.803	100.259
126.555	0.7043	126.559	0.8975	12.6387	0.1488	63.1802	1.0212	12.6389	0.2269	126.41	0.6835	12.6389	0.3537	252.778	0.0275	12.6389	0.6343			12.6389	0.8379			12.6389	0.9691			12.6387	1.0425				92	170.075		0.382	-3.117	0.382	-14.4	0.382	-14.2		92	232.644	233.806	100.499
127.946	0.7158	127.949	0.8944	12.7776	0.1497	63.8744	1.0168	12.7778	0.2278	127.799	0.6783	12.7778	0.3552	255.556	0.0195	12.7778	0.6364			12.7778	0.8401			12.7778	0.9712			12.7776	1.0447				93	170.917		0.381	-3.129	0.381	-14.4	0.381	-14.3		93	232.644	233.806	100.499
129.336	0.7266	129.34	0.8913	12.9165	0.1506	64.5688	1.0125	12.9167	0.2291	129.188	0.673	12.9167	0.3571	258.333	0.0117	12.9167	0.6389			12.9167	0.8426			12.9167	0.9734			12.9165	1.0469				94	174.254		0.38	-3.143	0.38	-14.4	0.38	-14.3		94	232.089	233.797	100.736
130.727	0.7375	130.731	0.8888	13.0554	0.1515	65.2631	1.0081	13.0556	0.2303	130.577	0.6674	13.0556	0.3586	259.167	0.0096	13.0556	0.6411			13.0556	0.8444			13.0556	0.9753			13.0554	1.0487				95	170.919		0.379	-3.155	0.379	-14.4	0.379	-14.3		95	232.644	233.797	100.495
132.118	0.749	132.121	0.886	13.1942	0.1522	65.9573	1.0041	13.1944	0.2312	131.966	0.6622	13.1944	0.3605			13.1944	0.6432			13.1944	0.8466			13.1944	0.9774			13.1942	1.0509				96	170.083		0.378	-3.168	0.378	-14.4	0.378	-14.3		96	232.644	233.787	100.491
133.509	0.7598	133.512	0.8829	13.3331	0.1531	66.6516	1.0001	13.3333	0.2328	133.355	0.6566	13.3333	0.3617			13.3333	0.6457			13.3333	0.8488			13.3333	0.9793			13.3331	1.0534				97	171.75		0.377	-3.181	0.377	-14.4	0.377	-14.3		97	232.644	233.8	100.497
134.899	0.771	134.903	0.8801	13.472	0.1543	67.346	0.9957	13.4722	0.234	134.744	0.651	13.4722	0.3636			13.4722	0.6479			13.4722	0.851			13.4722	0.9818			13.472	1.0553				98	171.087		0.376	-3.194	0.376	-14.4	0.376	-14.3		98	232.089	233.238	100.495
136.29	0.7821	136.293	0.877	13.6109	0.155	68.0403	0.9917	13.6111	0.2353	136.133	0.6451	13.6111	0.3655			13.6111	0.6498			13.6111	0.8528			13.6111	0.9836			13.6109	1.0574				99	170.919		0.375	-3.206	0.375	-14.4	0.375	-14.3		99	232.644	233.803	100.498
137.681	0.793	137.684	0.8739	13.7498	0.1559	68.7345	0.9877	13.75	0.2362	137.523	0.6395	13.75	0.367			13.75	0.6519			13.75	0.855			13.75	0.9858			13.7498	1.0599				100	171.256		0.374	-3.219	0.374	-14.4	0.374	-14.3		100	232.644	233.803	100.498
139.071	0.8038	139.074	0.8708	13.8887	0.1568	69.4288	0.984	13.8889	0.2374	138.912	0.6336	13.8889	0.3686			13.8889	0.6544			13.8889	0.8572			13.8889	0.9877			13.8887	1.0618				101	197.278		0.373	-3.231	0.373	-14.4	0.373	-14.3		101	232.089	233.81	100.741
140.462	0.8147	140.465	0.8677	14.0276	0.1578	70.123	0.9799	14.0278	0.2387	140.301	0.6274	14.0278	0.3701			14.0278	0.6566			14.0278	0.8593			14.0278	0.9898			14.0276	1.0639				102	198.389		0.372	-3.244	0.372	-14.4	0.372	-14.3		102	232.089	233.803	100.739
141.853	0.8258	141.856	0.8646	14.1665	0.1584	70.8175	0.9762	14.1667	0.2399	141.69	0.6215	14.1667	0.3717			14.1667	0.6584			14.1667	0.8612			14.1667	0.992			14.1665	1.0661				103	198.944		0.371	-3.255	0.371	-14.4	0.371	-14.3		103	232.644	233.251	100.261
143.244	0.8364	143.246	0.8615	14.3054	0.1593	71.5117	0.9722	14.3056	0.2411	143.079	0.6156	14.3056	0.3735			14.3056	0.6606			14.3056	0.863			14.3056	0.9939			14.3054	1.0683				104	198.944		0.37	-3.268	0.37	-14.4	0.37	-14.3		104	232.089	233.248	100.499
144.635	0.8469	144.637	0.8581	14.4442	0.1602	72.206	0.9685	14.4444	0.2424	144.468	0.6094	14.4444	0.3751			14.4444	0.6631			14.4444	0.8655			14.4444	0.9957			14.4442	1.0701				105	199.5		0.369	-3.281	0.369	-14.4	0.369	-14.3		105	231.533	232.692	100.5
146.025	0.8578	146.028	0.855	14.5831	0.1615	72.9002	0.9644	14.5833	0.2433	145.857	0.6029	14.5833	0.3766			14.5833	0.6653			14.5833	0.8674			14.5833	0.9979			14.5831	1.0723				106	199.5		0.368	-3.292	0.368	-14.4	0.368	-14.3		106	231.533	232.714	100.51
147.416	0.868	147.418	0.8513	14.722	0.1621	73.5944	0.961	14.7222	0.2446	147.246	0.5967	14.7222	0.3782			14.7222	0.6671			14.7222	0.8692			14.7222	1.0001			14.722	1.0742				107	200.056		0.367	-3.304	0.367	-14.4	0.367	-14.3		107	231.533	232.698	100.503
148.806	0.8785	148.809	0.8479	14.8609	0.163	74.2889	0.957	14.8611	0.2458	148.635	0.5902	14.8611	0.38			14.8611	0.6696			14.8611	0.8711			14.8611	1.0019			14.8609	1.0766				108	199.5		0.366	-3.317	0.366	-14.4	0.366	-14.3		108	232.089	233.251	100.501
150.197	0.8891	150.2	0.8444	14.9998	0.164	74.9831	0.9536	15	0.2473	150.024	0.584	15	0.3816			15	0.6715			15	0.8736			15	1.0038			14.9998	1.0788				109	200.056		0.365	-3.328	0.365	-14.4	0.365	-14.3		109	231.533	232.149	100.266
151.588	0.8993	151.591	0.841	15.1387	0.1649	75.6776	0.9499	15.1389	0.2483	151.413	0.5775	15.1389	0.3831			15.1389	0.6736			15.1389	0.8754			15.1389	1.006			15.1387	1.0807				110	200.056		0.364	-3.341	0.364	-14.4	0.364	-14.3		110	230.978	232.149	100.507
152.979	0.9092	152.981	0.8376	15.2776	0.1655	76.3718	0.9461	15.2778	0.2495	152.803	0.5707	15.2778	0.3847			15.2778	0.6758			15.2778	0.8773			15.2778	1.0078			15.2776	1.0832				111	256.018		0.363	-3.352	0.363	-14.4	0.363	-14.3		111	231.533	232.698	100.503
154.369	0.9195	154.372	0.8339	15.4165	0.1664	77.0661	0.943	15.4167	0.2508	154.192	0.5642	15.4167	0.3862			15.4167	0.678			15.4167	0.8792			15.4167	1.01			15.4165	1.085				112	257.96		0.362	-3.364	0.362	-14.4	0.362	-14.3		112	231.533	232.702	100.505
155.76	0.9297	155.763	0.8305	15.5554	0.1674	77.7603	0.939	15.5556	0.2517	155.581	0.5574	15.5556	0.3884			15.5556	0.6801			15.5556	0.8813			15.5556	1.0119			15.5554	1.0869				113	259.903		0.361	-3.377	0.361	-14.4	0.361	-14.3		113	231.533	237.146	102.424
157.151	0.9396	157.153	0.8265	15.6942	0.1683	78.4548	0.9359	15.6944	0.2529	156.97	0.5509	15.6944	0.3896			15.6944	0.682			15.6944	0.8832			15.6944	1.014			15.6942	1.089				114	261.286		0.36	-3.388	0.36	-14.4	0.36	-14.3		114	232.089	232.695	100.261
158.542	0.9495	158.544	0.8231	15.8331	0.1692	79.1492	0.9322	15.8333	0.2542	158.359	0.5443	15.8333	0.3915			15.8333	0.6845			15.8333	0.8851			15.8333	1.0159			15.8331	1.0915				115	262.411		0.359	-3.4	0.359	-14.4	0.359	-14.3		115	230.978	232.124	100.496
159.933	0.9595	159.934	0.819	15.972	0.1702	79.8435	0.9288	15.9722	0.2557	159.748	0.5375	15.9722	0.3927			15.9722	0.6863			15.9722	0.8869			15.9722	1.0177			15.972	1.0934				116	262.958		0.358	-3.411	0.358	-14.4	0.358	-14.3		116	230.978	232.14	100.503
161.323	0.9694	161.325	0.8153	16.1109	0.1711	80.5377	0.9254	16.1111	0.2566	161.137	0.5307	16.1111	0.3943			16.1111	0.6882			16.1111	0.8891			16.1111	1.0196			16.1109	1.0953				117	263.53		0.357	-3.423	0.357	-14.4	0.357	-14.3		117	230.978	232.683	100.738
162.714	0.979	162.715	0.8113	16.2498	0.1717	81.2319	0.9219	16.25	0.2579	162.526	0.5239	16.25	0.3962			16.25	0.6904			16.25	0.8909			16.25	1.0218			16.2498	1.0974				118	263.81		0.356	-3.435	0.356	-14.4	0.356	-14.3		118	231.533	235.46	101.696
164.105	0.9883	164.106	0.8076	16.3887	0.1726	81.9264	0.9185	16.3889	0.2591	163.916	0.5171	16.3889	0.398			16.3889	0.6925			16.3889	0.8928			16.3889	1.0239			16.3887	1.0996				119	264.383		0.355	-3.446	0.355	-14.4	0.355	-14.3		119	231.533	232.683	100.496
165.496	0.9973	165.497	0.8035	16.5276	0.1736	82.6206	0.9151	16.5278	0.2601	165.305	0.5102	16.5278	0.3993			16.5278	0.6944			16.5278	0.8947			16.5278	1.0258			16.5276	1.1018				120	264.649		0.354	-3.459	0.354	-14.4	0.354	-14.3		120	230.978	232.137	100.502
166.886	1.0069	166.887	0.7995	16.6665	0.1745	83.3149	0.912	16.6667	0.2613	166.694	0.5034	16.6667	0.4011			16.6667	0.6966			16.6667	0.8968			16.6667	1.0277			16.6665	1.1036				121	293.351		0.353	-3.471	0.353	-14.4	0.353	-14.3		121	231.533	232.133	100.259
168.277	1.0162	168.278	0.7952	16.8054	0.1754	84.0091	0.9086	16.8056	0.2625	168.083	0.4963	16.8056	0.4027			16.8056	0.6984			16.8056	0.8987			16.8056	1.0298			16.8054	1.1061				122	293.201		0.352	-3.482	0.352	-14.4	0.352	-14.3		122	230.978	231.581	100.261
169.668	1.0249	169.668	0.7911	16.9442	0.176	84.7034	0.9055	16.9444	0.2638	169.472	0.4898	16.9444	0.4045			16.9444	0.7006			16.9444	0.9006			16.9444	1.0317			16.9442	1.108				123	294.166		0.351	-3.494	0.351	-14.4	0.351	-14.3		123	230.422	231.578	100.501
171.059	1.0339	171.059	0.7868	17.0831	0.1773	85.3976	0.9021	17.0833	0.265	170.861	0.4827	17.0833	0.4058			17.0833	0.7028			17.0833	0.9021			17.0833	1.0336			17.0831	1.1101				124	294.71		0.35	-3.505	0.35	-14.4	0.35	-14.3		124	230.422	231.571	100.499
172.449	1.0429	172.45	0.7828	17.222	0.1782	86.0921	0.899	17.2222	0.2663	172.25	0.4761	17.2222	0.4076			17.2222	0.7046			17.2222	0.9043			17.2222	1.0354			17.222	1.112				125	294.848		0.349	-3.517	0.349	-14.4	0.349	-14.3		125	230.978	232.127	100.498
173.84	1.0515	173.84	0.7784	17.3609	0.1791	86.7863	0.8959	17.3611	0.2672	173.639	0.4693	17.3611	0.4089			17.3611	0.7065			17.3611	0.9061			17.3611	1.0376			17.3609	1.1142				126	294.848		0.348	-3.53	0.348	-14.4	0.348	-14.3		126	230.978	232.121	100.495
175.231	1.0602	175.231	0.7741	17.4998	0.1798	87.4806	0.8928	17.5	0.2684	175.028	0.4622	17.5	0.4107			17.5	0.7087			17.5	0.908			17.5	1.0394			17.4998	1.1163				127	295.682		0.347	-3.541	0.347	-14.4	0.347	-14.3		127	230.978	232.127	100.498
176.622	1.0689	176.622	0.7697	17.6387	0.1807	88.175	0.8897	17.6389	0.2697	176.417	0.4554	17.6389	0.4123			17.6389	0.7108			17.6389	0.9095			17.6389	1.0413			17.6387	1.1182				128	297.35		0.346	-3.552	0.346	-14.4	0.346	-14.3		128	230.978	232.692	100.742
178.013	1.0782	178.012	0.7651	17.7776	0.1816	88.8692	0.8866	17.7778	0.2712	177.806	0.4485	17.7778	0.4138			17.7778	0.7127			17.7778	0.912			17.7778	1.0432			17.7776	1.1204				129	298.6		0.345	-3.563	0.345	-14.4	0.345	-14.3		129	230.978	232.13	100.499
179.403	1.0872	179.403	0.7607	17.9165	0.1826	89.5635	0.8835	17.9167	0.2721	179.195	0.4417	17.9167	0.4154			17.9167	0.7145			17.9167	0.9136			17.9167	1.0453			17.9165	1.1225				130	299.851		0.344	-3.575	0.344	-14.4	0.344	-14.3		130	231.533	232.686	100.498
180.794	1.0959	180.794	0.7558	18.0554	0.1832	90.2577	0.8807	18.0556	0.2734	180.584	0.4352	18.0556	0.4169			18.0556	0.7167			18.0556	0.9154			18.0556	1.0472			18.0554	1.1244				131	327.128		0.343	-3.587	0.343	-14.4	0.343	-14.3		131	230.978	231.581	100.261
182.185	1.1052	182.184	0.7514	18.1942	0.1841	90.952	0.8776	18.1944	0.2746	181.974	0.4284	18.1944	0.4185			18.1944	0.7186			18.1944	0.9173			18.1944	1.0491			18.1942	1.1266				132	324.071		0.342	-3.599	0.342	-14.4	0.342	-14.3		132	230.422	231.584	100.504
183.576	1.1145	183.575	0.7465	18.3331	0.1853	91.6464	0.8745	18.3333	0.2756	183.363	0.4216	18.3333	0.4203			18.3333	0.7204			18.3333	0.9192			18.3333	1.0509			18.3331	1.1284				133	323.705		0.341	-3.61	0.341	-14.4	0.341	-14.3		133	230.978	231.578	100.26
184.966	1.1238	184.965	0.7415	18.472	0.1863	92.3407	0.8714	18.4722	0.2768	184.752	0.4151	18.4722	0.4219			18.4722	0.7226			18.4722	0.921			18.4722	1.0531			18.472	1.1309				134	326.347		0.34	-3.623	0.34	-14.4	0.34	-14.3		134	230.422	231.581	100.503
186.357	1.1334	186.356	0.7369	18.6109	0.1872	93.0349	0.8686	18.6111	0.278	186.141	0.4082	18.6111	0.4234			18.6111	0.7248			18.6111	0.9229			18.6111	1.0549			18.6109	1.1328				135	328.921		0.339	-3.634	0.339	-14.4	0.339	-14.3		135	230.422	232.702	100.989
187.748	1.143	187.747	0.7319	18.7498	0.1878	93.7292	0.8658	18.75	0.2796	187.53	0.4014	18.75	0.425			18.75	0.7266			18.75	0.9244			18.75	1.0568			18.7498	1.1349				136	331.428		0.338	-3.646	0.338	-14.4	0.338	-14.4		136	230.978	231.578	100.26
189.138	1.1526	189.137	0.7273	18.8887	0.1888	94.4236	0.8627	18.8889	0.2808	188.919	0.3949	18.8889	0.4265			18.8889	0.7285			18.8889	0.9266			18.8889	1.0587			18.8887	1.1368				137	333.235		0.337	-3.658	0.337	-14.4	0.337	-14.4		137	230.422	231.035	100.266
190.529	1.1622	190.528	0.7223	19.0276	0.1897	95.1179	0.8603	19.0278	0.2818	190.308	0.3884	19.0278	0.4284			19.0278	0.7304			19.0278	0.9285			19.0278	1.0608			19.0276	1.139				138	334.904		0.336	-3.669	0.336	-14.4	0.336	-14.4		138	229.867	232.137	100.987
191.92	1.1718	191.918	0.717	19.1665	0.1906	95.8123	0.8575	19.1667	0.283	191.697	0.3822	19.1667	0.4299			19.1667	0.7325			19.1667	0.93			19.1667	1.0627			19.1665	1.1411				139	336.433		0.335	-3.681	0.335	-14.4	0.335	-14.4		139	230.978	232.143	100.504
193.31	1.1824	193.309	0.7124	19.3054	0.1915	96.5065	0.8544	19.3056	0.2842	193.087	0.3754	19.3056	0.4315			19.3056	0.7344			19.3056	0.9319			19.3056	1.0646			19.3054	1.143				140	337.754		0.334	-3.692	0.334	-14.4	0.334	-14.4		140	230.978	231.597	100.268
194.701	1.1923	194.699	0.7071	19.4442	0.1922	97.2008	0.8519	19.4444	0.2852	194.476	0.3689	19.4444	0.433			19.4444	0.7362			19.4444	0.9334			19.4444	1.0664			19.4442	1.1455				141	405.499		0.333	-3.704	0.333	-14.5	0.333	-14.4		141	230.422	233.254	101.229
196.092	1.2022	196.09	0.7021	19.5831	0.1934	97.895	0.8491	19.5833	0.2867	195.865	0.3624	19.5833	0.4349			19.5833	0.7381			19.5833	0.9356			19.5833	1.0686			19.5831	1.1473				142	405.499		0.332	-3.716	0.332	-14.5	0.332	-14.4		142	230.422	231.59	100.507
197.483	1.2127	197.48	0.6972	19.722	0.1943	98.5893	0.8463	19.7222	0.288	197.254	0.3562	19.7222	0.4365			19.7222	0.7403			19.7222	0.9371			19.7222	1.0704			19.722	1.1495				143	405.499		0.331	-3.728	0.331	-14.5	0.331	-14.4		143	230.978	232.14	100.503
198.874	1.223	198.871	0.6919	19.8609	0.1953	99.2837	0.8435	19.8611	0.2892	198.643	0.3503	19.8611	0.438			19.8611	0.7421			19.8611	0.939			19.8611	1.0723			19.8609	1.1514				144	405.499		0.33	-3.739	0.33	-14.5	0.33	-14.4		144	230.422	231.578	100.501
200.264	1.2329	200.261	0.6873	19.9998	0.1962	99.978	0.8407	20	0.2901	200.032	0.3438	20	0.4396			20	0.744			20	0.9409			20	1.0739			19.9998	1.1538				145	404.527		0.329	-3.751	0.329	-14.5	0.329	-14.4		145	230.422	231.584	100.504
201.655	1.2434	201.652	0.6817	20.1387	0.1971	100.672	0.8382	20.1389	0.2914	201.421	0.3376	20.1389	0.4408			20.1389	0.7455			20.1389	0.9427			20.1389	1.076			20.1387	1.1557				146	403.555		0.328	-3.763	0.328	-14.5	0.328	-14.4		146	229.867	231.041	100.511
203.046	1.2537	203.043	0.6764	20.2776	0.1977	101.367	0.8358	20.2778	0.2926	202.81	0.3311	20.2778	0.4427			20.2778	0.7477			20.2778	0.9446			20.2778	1.0779			20.2776	1.1576				147	402.582		0.327	-3.775	0.327	-14.5	0.327	-14.4		147	230.422	232.146	100.748
204.436	1.2642	204.433	0.6715	20.4165	0.1987	102.061	0.8333	20.4167	0.2942	204.199	0.3249	20.4167	0.4442			20.4167	0.7496			20.4167	0.9461			20.4167	1.0797			20.4165	1.1597				148	402.58		0.326	-3.787	0.326	-14.5	0.326	-14.4		148	230.978	231.038	100.026
205.827	1.2744	205.824	0.6665	20.5554	0.1996	102.755	0.8302	20.5556	0.2951	205.588	0.319	20.5556	0.4458			20.5556	0.7514			20.5556	0.948			20.5556	1.0816			20.5554	1.1622				149	402.581		0.325	-3.798	0.325	-14.5	0.325	-14.4		149	229.867	231.59	100.75
207.218	1.285	207.214	0.6609	20.6942	0.2008	103.449	0.828	20.6944	0.2963	206.977	0.3131	20.6944	0.4473			20.6944	0.7533			20.6944	0.9495			20.6944	1.0838			20.6942	1.1641				150	400.637		0.324	-3.81	0.324	-14.5	0.324	-14.4		150	230.422	231.587	100.506
208.608	1.2955	208.605	0.6556	20.8331	0.2018	104.144	0.8255	20.8333	0.2976	208.367	0.3069	20.8333	0.4489			20.8333	0.7555			20.8333	0.9517			20.8333	1.0856			20.8331	1.1662				151	400.637		0.323	-3.822	0.323	-14.5	0.323	-14.4		151	230.422	230.473	100.022
209.999	1.3058	209.996	0.6504	20.972	0.2024	104.838	0.8227	20.9722	0.2988	209.756	0.3007	20.9722	0.4507			20.9722	0.7573			20.9722	0.9533			20.9722	1.0875			20.972	1.1681				152	399.663		0.322	-3.834	0.322	-14.5	0.322	-14.4		152	229.311	231.044	100.756
211.389	1.3163	211.386	0.6451	21.1109	0.2033	105.532	0.8203	21.1111	0.3	211.145	0.2951	21.1111	0.4523			21.1111	0.7589			21.1111	0.9551			21.1111	1.0894			21.1109	1.1703				153	401.61		0.321	-3.846	0.321	-14.5	0.321	-14.4		153	229.867	231.032	100.507
212.78	1.3265	212.777	0.6398	21.2498	0.2043	106.227	0.8178	21.25	0.301	212.534	0.2892	21.25	0.4538			21.25	0.7607			21.25	0.9567			21.25	1.0915			21.2498	1.1724				154	404.527		0.32	-3.856	0.32	-14.5	0.32	-14.4		154	229.867	231.038	100.51
214.171	1.3368	214.167	0.6346	21.3887	0.2052	106.921	0.815	21.3889	0.3025	213.923	0.283	21.3889	0.4554			21.3889	0.7629			21.3889	0.9588			21.3889	1.0934			21.3887	1.1746				155	403.555		0.319	-3.869	0.319	-14.5	0.319	-14.4		155	229.867	230.492	100.272
215.561	1.347	215.557	0.629	21.5276	0.2061	107.615	0.8125	21.5278	0.3038	215.312	0.2774	21.5278	0.4569			21.5278	0.7648			21.5278	0.9604			21.5278	1.0953			21.5276	1.1768				156	403.555		0.318	-3.881	0.318	-14.5	0.318	-14.4		156	229.311	230.479	100.509
216.952	1.3569	216.948	0.6237	21.6665	0.207	108.309	0.8103	21.6667	0.305	216.701	0.2718	21.6667	0.4588			21.6667	0.7663			21.6667	0.9619			21.6667	1.0971			21.6665	1.179				157	402.581		0.317	-3.893	0.317	-14.5	0.317	-14.4		157	229.311	230.47	100.505
218.343	1.3665	218.338	0.6181	21.8054	0.2083	109.004	0.8076	21.8056	0.3062	218.09	0.2663	21.8056	0.4603			21.8056	0.7682			21.8056	0.9638			21.8056	1.099			21.8054	1.1808				158	404.527		0.316	-3.905	0.316	-14.5	0.316	-14.4		158	229.311	229.921	100.266
219.733	1.3761	219.729	0.6125	21.9442	0.2089	109.698	0.8054	21.9444	0.3072	219.479	0.2607	21.9444	0.4619			21.9444	0.77			21.9444	0.9657			21.9444	1.1011			21.9442	1.183				159	407.444		0.315	-3.917	0.315	-14.5	0.315	-14.4		159	228.756	229.921	100.509
221.124	1.386	221.119	0.607	22.0831	0.2098	110.392	0.8029	22.0833	0.3084	220.868	0.2548	22.0833	0.4634			22.0833	0.7719			22.0833	0.9675			22.0833	1.1027			22.0831	1.1852				160	407.444		0.314	-3.928	0.314	-14.5	0.314	-14.4		160	229.311	230.479	100.509
222.514	1.3953	222.51	0.6017	22.222	0.2108	111.087	0.8004	22.2222	0.31	222.257	0.2495	22.2222	0.465			22.2222	0.7738			22.2222	0.9691			22.2222	1.1046			22.222	1.1873				161	405.499		0.313	-3.94	0.313	-14.5	0.313	-14.4		161	229.311	230.486	100.512
223.905	1.4046	223.9	0.5961	22.3609	0.2117	111.781	0.7979	22.3611	0.3112	223.646	0.2439	22.3611	0.4668			22.3611	0.7756			22.3611	0.9706			22.3611	1.1067			22.3609	1.1892				162	406.472		0.312	-3.953	0.312	-14.5	0.312	-14.4		162	229.311	230.479	100.509
225.296	1.4136	225.291	0.5902	22.4998	0.2126	112.475	0.7958	22.5	0.3121	225.036	0.2384	22.5	0.4684			22.5	0.7772			22.5	0.9725			22.5	1.1086			22.4998	1.1914				163	407.444		0.311	-3.965	0.311	-14.5	0.311	-14.4		163	229.311	230.473	100.507
226.686	1.4226	226.681	0.585	22.6387	0.2136	113.169	0.793	22.6389	0.3134	226.425	0.2331	22.6389	0.4696			22.6389	0.7793			22.6389	0.9743			22.6389	1.1104			22.6387	1.1938				164	407.444		0.31	-3.977	0.31	-14.5	0.31	-14.4		164	229.867	230.476	100.265
228.077	1.4316	228.072	0.5791	22.7776	0.2145	113.864	0.7905	22.7778	0.3146	227.814	0.2278	22.7778	0.4712			22.7778	0.7809			22.7778	0.9759			22.7778	1.1123			22.7776	1.1957				165	404.527		0.309	-3.99	0.309	-14.5	0.309	-14.4		165	229.311	230.476	100.508
229.468	1.4406	229.462	0.5738	22.9165	0.2154	114.558	0.7883	22.9167	0.3159	229.203	0.2225	22.9167	0.4727			22.9167	0.7828			22.9167	0.9778			22.9167	1.1145			22.9165	1.1979				166	403.555		0.308	-4.003	0.308	-14.5	0.308	-14.4		166	229.311	230.486	100.512
230.858	1.4493	230.853	0.5682	23.0554	0.2167	115.252	0.7859	23.0556	0.3171	230.592	0.2176	23.0556	0.4746			23.0556	0.7846			23.0556	0.9793			23.0556	1.1163			23.0554	1.2003				167	403.555		0.307	-4.016	0.307	-14.5	0.307	-14.4		167	228.756	229.921	100.509
232.249	1.458	232.243	0.5626	23.1942	0.2176	115.946	0.7834	23.1944	0.3183	231.981	0.2123	23.1944	0.4761			23.1944	0.7865			23.1944	0.9815			23.1944	1.1182			23.1942	1.2022				168	401.61		0.306	-4.027	0.306	-14.5	0.306	-14.4		168	229.311	229.93	100.27
233.639	1.466	233.633	0.5567	23.3331	0.2185	116.641	0.7812	23.3333	0.3196	233.37	0.207	23.3333	0.4777			23.3333	0.7883			23.3333	0.983			23.3333	1.1201			23.3331	1.2044				169	402.582		0.305	-4.04	0.305	-14.5	0.305	-14.4		169	228.756	229.921	100.509
235.03	1.4744	235.024	0.5512	23.472	0.2191	117.335	0.7787	23.4722	0.3208	234.759	0.2024	23.4722	0.4792			23.4722	0.7899			23.4722	0.9849			23.4722	1.1219			23.472	1.2062				170	403.555		0.304	-4.052	0.304	-14.5	0.304	-14.4		170	228.756	229.921	100.509
236.421	1.4825	236.415	0.5453	23.6109	0.2201	118.029	0.7762	23.6111	0.3221	236.148	0.1971	23.6111	0.4808			23.6111	0.7917			23.6111	0.9864			23.6111	1.1238			23.6109	1.2087				171	403.555		0.303	-4.065	0.303	-14.5	0.303	-14.4		171	228.756	229.365	100.266
237.812	1.4905	237.805	0.5397	23.7498	0.221	118.723	0.7741	23.75	0.3233	237.537	0.1922	23.75	0.4827			23.75	0.7933			23.75	0.988			23.75	1.1256			23.7498	1.2109				172	402.582		0.302	-4.077	0.302	-14.5	0.302	-14.4		172	228.2	229.371	100.513
239.202	1.4986	239.195	0.5338	23.8887	0.2219	119.418	0.7716	23.8889	0.3245	238.927	0.1872	23.8889	0.4842			23.8889	0.7955			23.8889	0.9898			23.8889	1.1275			23.8887	1.2131				173	400.637		0.301	-4.089	0.301	-14.5	0.301	-14.5		173	228.756	229.927	100.512
240.593	1.5063	240.586	0.5282	24.0276	0.2229	120.112	0.7691	24.0278	0.3261	240.316	0.1822	24.0278	0.4858			24.0278	0.797			24.0278	0.9917			24.0278	1.1297			24.0276	1.2149				174	400.635		0.3	-4.102	0.3	-14.5	0.3	-14.5		174	228.756	229.921	100.509
241.983	1.5141	241.976	0.5223	24.1665	0.2241	120.806	0.7666	24.1667	0.327	241.705	0.1776	24.1667	0.487			24.1667	0.7989			24.1667	0.9933			24.1667	1.1315			24.1665	1.2174				175	402.582		0.299	-4.114	0.299	-14.5	0.299	-14.5		175	228.756	229.356	100.262
243.374	1.5218	243.367	0.5161	24.3054	0.225	121.501	0.7645	24.3056	0.3283	243.094	0.1726	24.3056	0.4889			24.3056	0.8004			24.3056	0.9948			24.3056	1.1334			24.3054	1.2196				176	404.526		0.298	-4.126	0.298	-14.5	0.298	-14.5		176	228.2	229.924	100.755
244.764	1.5293	244.757	0.5106	24.4442	0.226	122.195	0.7617	24.4444	0.3295	244.483	0.168	24.4444	0.4904			24.4444	0.8023			24.4444	0.997			24.4444	1.1352			24.4442	1.2214				177	404.527		0.297	-4.139	0.297	-14.5	0.297	-14.5		177	228.2	229.359	100.508
246.155	1.537	246.148	0.505	24.5831	0.2269	122.889	0.7595	24.5833	0.3307	245.872	0.1633	24.5833	0.492			24.5833	0.8041			24.5833	0.9985			24.5833	1.1374			24.5831	1.2239				178	405.499		0.296	-4.151	0.296	-14.5	0.296	-14.5		178	228.756	229.917	100.508
247.546	1.5445	247.538	0.4988	24.722	0.2278	123.584	0.7573	24.7222	0.332	247.261	0.1587	24.7222	0.4935			24.7222	0.8057			24.7222	1.0001			24.7222	1.1393			24.722	1.2261				179	406.472		0.295	-4.164	0.295	-14.5	0.295	-14.5		179	228.756	229.917	100.508
248.936	1.5516	248.929	0.4929	24.8609	0.2287	124.278	0.7545	24.8611	0.3335	248.65	0.1543	24.8611	0.4951			24.8611	0.8076			24.8611	1.0019			24.8611	1.1411			24.8609	1.2282				180	406.472		0.294	-4.177	0.294	-14.5	0.294	-14.5		180	228.756	229.365	100.266
250.327	1.559	250.319	0.487	24.9998	0.2297	124.972	0.7521	25	0.3348	250.04	0.1497	25	0.4966			25	0.8094			25	1.0035			25	1.143			24.9998	1.2304							0.293	-4.188	0.293	-14.5	0.293	-14.5		181	228.2	229.375	100.515
251.718	1.5662	251.71	0.4814	25.1387	0.2306	125.666	0.7499	25.1389	0.3357	251.429	0.145	25.1389	0.4985			25.1389	0.8113			25.1389	1.0053			25.1389	1.1452			25.1387	1.2326							0.292	-4.202	0.292	-14.6	0.292	-14.5		182	228.2	229.356	100.506
253.109	1.5733	253.1	0.4755	25.2776	0.2312	126.361	0.7474	25.2778	0.3369	252.818	0.141	25.2778	0.5			25.2778	0.8128			25.2778	1.0072			25.2778	1.147			25.2776	1.2348							0.291	-4.213	0.291	-14.6	0.291	-14.5		183	228.756	229.362	100.265
254.5	1.5807	254.491	0.4696	25.4165	0.2325	127.055	0.7446	25.4167	0.3382	254.207	0.1364	25.4167	0.5016			25.4167	0.8144			25.4167	1.0088			25.4167	1.1489			25.4165	1.2369							0.29	-4.226	0.29	-14.6	0.29	-14.5		184	228.2	229.362	100.509
255.891	1.5879	255.881	0.4634	25.5554	0.2337	127.749	0.7424	25.5556	0.3394	255.596	0.1323	25.5556	0.5031			25.5556	0.8162			25.5556	1.0103			25.5556	1.1507			25.5554	1.2394							0.289	-4.239	0.289	-14.6	0.289	-14.5		185	228.2	229.927	100.757
257.281	1.5953	257.272	0.4578	25.6942	0.2343	128.444	0.74	25.6944	0.3407	256.985	0.128	25.6944	0.505			25.6944	0.8181			25.6944	1.0125			25.6944	1.1526			25.6942	1.2416							0.288	-4.251	0.288	-14.6	0.288	-14.5		186	228.2	228.81	100.267
258.672	1.6024	258.662	0.452	25.8331	0.2356	129.138	0.7372	25.8333	0.3422	258.374	0.124	25.8333	0.5065			25.8333	0.8196			25.8333	1.014			25.8333	1.1548			25.8331	1.2434							0.287	-4.265	0.287	-14.6	0.287	-14.5		187	227.648	228.819	100.515
260.063	1.6096	260.053	0.4461	25.972	0.2362	129.832	0.7347	25.9722	0.3435	259.763	0.1196	25.9722	0.5078			25.9722	0.8215			25.9722	1.0156			25.9722	1.1566			25.972	1.2456							0.286	-4.277	0.286	-14.6	0.286	-14.5		188	227.648	229.365	100.754
261.454	1.6167	261.443	0.4402	26.1109	0.2374	130.526	0.7322	26.1111	0.3447	261.152	0.1156	26.1111	0.5093			26.1111	0.8231			26.1111	1.0174			26.1111	1.1582			26.1109	1.2481							0.285	-4.29	0.285	-14.6	0.285	-14.5		189	228.2	228.822	100.273
262.845	1.6241	262.833	0.4346	26.2498	0.238	131.221	0.7297	26.25	0.3459	262.541	0.1112	26.25	0.5109			26.25	0.8246			26.25	1.019			26.25	1.1604			26.2498	1.2503							0.284	-4.303	0.284	-14.6	0.284	-14.5		190	228.2	228.816	100.27
264.235	1.6313	264.224	0.4287	26.3887	0.239	131.915	0.7269	26.3889	0.3469	263.93	0.1075	26.3889	0.5124			26.3889	0.8265			26.3889	1.0208			26.3889	1.1625			26.3887	1.2521							0.283	-4.316	0.283	-14.6	0.283	-14.5		191	227.648	228.81	100.51
265.626	1.6384	265.614	0.4228	26.5276	0.2402	132.609	0.7245	26.5278	0.3481	265.319	0.1035	26.5278	0.5143			26.5278	0.828			26.5278	1.0227			26.5278	1.1644			26.5276	1.2546							0.282	-4.329	0.282	-14.6	0.282	-14.5		192	227.648	228.819	100.515
267.017	1.6458	267.005	0.4169	26.6665	0.2411	133.303	0.7217	26.6667	0.3497	266.709	0.0995	26.6667	0.5158			26.6667	0.8299			26.6667	1.0243			26.6667	1.1662			26.6665	1.2568							0.281	-4.342	0.281	-14.6	0.281	-14.5		193	227.648	228.816	100.513
268.408	1.653	268.395	0.4113	26.8054	0.2424	133.998	0.7192	26.8056	0.3509	268.098	0.0954	26.8056	0.5174			26.8056	0.8314			26.8056	1.0258			26.8056	1.1681			26.8054	1.2589							0.28	-4.354	0.28	-14.6	0.28	-14.5		194	227.648	228.819	100.515
269.798	1.6604	269.785	0.4055	26.9442	0.2433	134.692	0.7167	26.9444	0.3521	269.487	0.0917	26.9444	0.5189			26.9444	0.8333			26.9444	1.0274			26.9444	1.17			26.9442	1.2611							0.279	-4.368	0.279	-14.6	0.279	-14.5		195	228.2	228.822	100.273
271.189	1.6679	271.176	0.3999	27.0831	0.2439	135.386	0.7136	27.0833	0.3534	270.876	0.0877	27.0833	0.5208			27.0833	0.8348			27.0833	1.0295			27.0833	1.1718			27.0831	1.2636							0.278	-4.379	0.278	-14.6	0.278	-14.5		196	227.092	228.813	100.758
272.58	1.6753	272.567	0.3943	27.222	0.2452	136.081	0.7111	27.2222	0.3546	272.265	0.084	27.2222	0.5223			27.2222	0.8367			27.2222	1.0311			27.2222	1.174			27.222	1.2658							0.277	-4.392	0.277	-14.6	0.277	-14.5		197	227.648	228.803	100.508
273.971	1.6827	273.957	0.3884	27.3609	0.2461	136.775	0.7083	27.3611	0.3559	273.654	0.0802	27.3611	0.5239			27.3611	0.8382			27.3611	1.0326			27.3611	1.1755			27.3609	1.2676							0.276	-4.405	0.276	-14.6	0.276	-14.5		198	227.648	228.244	100.262
275.362	1.6902	275.347	0.3828	27.4998	0.2473	137.469	0.7056	27.5	0.3574	275.043	0.0768	27.5	0.5254			27.5	0.8398			27.5	1.0345			27.5	1.178			27.4998	1.2701							0.275	-4.418	0.275	-14.6	0.275	-14.5		199	227.092	228.251	100.51
276.753	1.6979	276.737	0.3772	27.6387	0.2483	138.163	0.7028	27.6389	0.3586	276.432	0.0731	27.6389	0.527			27.6389	0.8417			27.6389	1.0363			27.6389	1.1796			27.6387	1.2723							0.274	-4.432	0.274	-14.6	0.274	-14.5		200	227.648	228.244	100.262
278.144	1.7057	278.128	0.3717	27.7776	0.2492	138.857	0.7	27.7778	0.3599	277.821	0.0694	27.7778	0.5288			27.7778	0.8432			27.7778	1.0379			27.7778	1.1817			27.7776	1.2744							0.273	-4.445	0.273	-14.6	0.273	-14.5		201	227.092	228.248	100.509
279.534	1.7134	279.518	0.3661	27.9165	0.2501	139.552	0.6972	27.9167	0.3611	279.21	0.0657	27.9167	0.5304			27.9167	0.8451			27.9167	1.0398			27.9167	1.1836			27.9165	1.2766							0.272	-4.458	0.272	-14.6	0.272	-14.5		202	227.092	228.248	100.509
280.925	1.7209	280.908	0.3605	28.0554	0.2511	140.246	0.6944	28.0556	0.3624	280.599	0.0623	28.0556	0.5316			28.0556	0.8466			28.0556	1.0413			28.0556	1.1858			28.0554	1.2791							0.271	-4.471	0.271	-14.6	0.271	-14.5		203	227.092	228.251	100.51
282.316	1.7289	282.299	0.3552	28.1942	0.252	140.94	0.6913	28.1944	0.3636	281.988	0.0589	28.1944	0.5332			28.1944	0.8485			28.1944	1.0429			28.1944	1.1876			28.1942	1.2813							0.27	-4.485	0.27	-14.6	0.27	-14.5		204	227.092	228.244	100.507
283.707	1.737	283.689	0.3497	28.3331	0.2529	141.635	0.6882	28.3333	0.3652	283.378	0.0554	28.3333	0.5347			28.3333	0.85			28.3333	1.045			28.3333	1.1895			28.3331	1.2834							0.269	-4.498	0.269	-14.6	0.269	-14.6		205	227.648	228.248	100.264
285.097	1.7447	285.08	0.3444	28.472	0.2539	142.329	0.6857	28.4722	0.3664	284.767	0.0523	28.4722	0.5366			28.4722	0.8516			28.4722	1.0466			28.4722	1.1914			28.472	1.2859							0.268	-4.512	0.268	-14.6	0.268	-14.6		206	227.092	227.689	100.263
286.488	1.7528	286.47	0.3391	28.6109	0.2551	143.023	0.6823	28.6111	0.3676	286.156	0.0486	28.6111	0.5381			28.6111	0.8531			28.6111	1.0481			28.6111	1.1935			28.6109	1.2878							0.267	-4.525	0.267	-14.6	0.267	-14.6		207	227.092	228.251	100.51
287.879	1.7609	287.86	0.3338	28.7498	0.256	143.718	0.6795	28.75	0.3689	287.545	0.0455	28.75	0.5397			28.75	0.8547			28.75	1.05			28.75	1.1954			28.7498	1.2899							0.266	-4.538	0.266	-14.6	0.266	-14.6		208	227.092	228.244	100.507
289.27	1.7689	289.25	0.3283	28.8887	0.257	144.412	0.6764	28.8889	0.3701	288.934	0.0421	28.8889	0.5412			28.8889	0.8565			28.8889	1.0518			28.8889	1.1972			28.8887	1.2921							0.265	-4.551	0.265	-14.6	0.265	-14.6		209	227.092	228.806	100.755
290.661	1.777	290.641	0.3233	29.0276	0.2579	145.106	0.6733	29.0278	0.371	290.323	0.039	29.0278	0.5428			29.0278	0.8581			29.0278	1.0534			29.0278	1.1991			29.0276	1.2946							0.264	-4.565	0.264	-14.6	0.264	-14.6		210	227.092	227.692	100.264
292.051	1.785	292.031	0.318	29.1665	0.2588	145.8	0.6705	29.1667	0.3729	291.712	0.0356	29.1667	0.5447			29.1667	0.8596			29.1667	1.0549			29.1667	1.2013			29.1665	1.2968							0.263	-4.579	0.263	-14.6	0.263	-14.6		211	226.537	227.698	100.513
293.442	1.7934	293.421	0.3128	29.3054	0.2601	146.495	0.6671	29.3056	0.3738	293.101	0.0325	29.3056	0.5462			29.3056	0.8612			29.3056	1.0568			29.3056	1.2031			29.3054	1.2989							0.262	-4.592	0.262	-14.6	0.262	-14.6		212	226.537	227.137	100.265
294.833	1.8018	294.812	0.3081	29.4442	0.261	147.189	0.664	29.4444	0.3751	294.49	0.0297	29.4444	0.5478			29.4444	0.8627			29.4444	1.0584			29.4444	1.2053			29.4442	1.3014							0.261	-4.607	0.261	-14.6	0.261	-14.6		213	226.537	228.8	100.999
296.223	1.8102	296.202	0.3025	29.5831	0.2619	147.883	0.6609	29.5833	0.3763	295.879	0.0263	29.5833	0.5493			29.5833	0.8646			29.5833	1.0602			29.5833	1.2072			29.5831	1.3033							0.26	-4.621	0.26	-14.6	0.26	-14.6		214	227.092	227.683	100.26
297.614	1.8185	297.592	0.2973	29.722	0.2632	148.577	0.6578	29.7222	0.3776	297.269	0.0235	29.7222	0.5509			29.7222	0.8661			29.7222	1.0618			29.7222	1.2093			29.722	1.3054							0.259	-4.633	0.259	-14.7	0.259	-14.6		215	226.537	227.689	100.509
299.005	1.8272	298.983	0.2926	29.8609	0.2641	149.272	0.6547	29.8611	0.3791	298.658	0.0201	29.8611	0.5527			29.8611	0.8677			29.8611	1.0636			29.8611	1.2112			29.8609	1.3076							0.258	-4.647	0.258	-14.7	0.258	-14.6		216	226.537	227.692	100.51
300.396	1.8356	300.373	0.2873	29.9998	0.265	149.966	0.6513	30	0.3803	300.047	0.0173	30	0.554			30	0.8692			30	1.0652			30	1.2131			29.9998	1.3101							0.257	-4.663	0.257	-14.7	0.257	-14.6		217	225.981	227.14	100.513
301.787	1.8443	301.764	0.2827	30.1387	0.2659	150.66	0.6482	30.1389	0.3819	301.436	0.0145	30.1389	0.5555			30.1389	0.8708			30.1389	1.0667			30.1389	1.2149			30.1387	1.3123							0.256	-4.674	0.256	-14.7	0.256	-14.6		218	226.537	231.022	101.98
303.177	1.8529	303.154	0.2777	30.2776	0.2669	151.355	0.6448	30.2778	0.3828	302.825	0.0117	30.2778	0.5571			30.2778	0.8727			30.2778	1.0689			30.2778	1.2171			30.2776	1.3141							0.255	-4.689	0.255	-14.7	0.255	-14.6		219	226.537	227.695	100.511
304.568	1.8616	304.544	0.2731	30.4165	0.2681	152.049	0.6417	30.4167	0.3841	303.658	0.0099	30.4167	0.5586			30.4167	0.8742			30.4167	1.0704			30.4167	1.2189			30.4165	1.3163							0.254	-4.703	0.254	-14.7	0.254	-14.6		220	226.537	227.689	100.509
305.959	1.8703	305.935	0.2684	30.5554	0.269	152.743	0.6386	30.5556	0.3853			30.5556	0.5605			30.5556	0.8758			30.5556	1.072			30.5556	1.2211			30.5554	1.3188							0.253	-4.717	0.253	-14.7	0.253	-14.6		221	226.537	227.133	100.263
307.35	1.8793	307.325	0.2635	30.6942	0.27	153.437	0.6349	30.6944	0.3869			30.6944	0.562			30.6944	0.8773			30.6944	1.0739			30.6944	1.2233			30.6942	1.3209							0.252	-4.731	0.252	-14.7	0.252	-14.6		222	225.981	227.13	100.509
308.74	1.888	308.715	0.2591	30.8331	0.2712	154.131	0.6318	30.8333	0.3884			30.8333	0.5636			30.8333	0.8789			30.8333	1.0757			30.8333	1.2251			30.8331	1.3228							0.251	-4.745	0.251	-14.7	0.251	-14.6		223	225.981	226.587	100.268
310.131	1.8973	310.105	0.2542	30.972	0.2721	154.826	0.6284	30.9722	0.3896			30.9722	0.5651			30.9722	0.8807			30.9722	1.0773			30.9722	1.227			30.972	1.3253							0.25	-4.76	0.25	-14.7	0.25	-14.6		224	225.981	227.13	100.509
311.522	1.9063	311.496	0.2492	31.1109	0.2731	155.52	0.625	31.1111	0.3909			31.1111	0.5667			31.1111	0.8823			31.1111	1.0791			31.1111	1.2289			31.1109	1.3275							0.249	-4.775	0.249	-14.7	0.249	-14.6		225	225.981	227.133	100.51
312.913	1.9156	312.886	0.2449	31.2498	0.274	156.214	0.6215	31.25	0.3921			31.25	0.5685			31.25	0.8838			31.25	1.0807			31.25	1.231			31.2498	1.3293							0.248	-4.789	0.248	-14.7	0.248	-14.6		226	225.981	226.581	100.266
314.304	1.9249	314.276	0.2405	31.3887	0.2749	156.909	0.6181	31.3889	0.3934			31.3889	0.5701			31.3889	0.8854			31.3889	1.0822			31.3889	1.2329			31.3887	1.3315							0.247	-4.804	0.247	-14.7	0.247	-14.6		227	225.981	227.133	100.51
315.695	1.9339	315.666	0.2362	31.5276	0.2762	157.603	0.615	31.5278	0.3946			31.5278	0.5716			31.5278	0.8866			31.5278	1.0844			31.5278	1.2351			31.5276	1.334							0.246	-4.818	0.246	-14.7	0.246	-14.6		228	226.537	227.695	100.511
317.085	1.9432	317.057	0.2315	31.6665	0.2771	158.297	0.6113	31.6667	0.3962			31.6667	0.5732			31.6667	0.8888			31.6667	1.0859			31.6667	1.2369			31.6665	1.3361							0.245	-4.833	0.245	-14.7	0.245	-14.6		229	225.981	229.914	101.741
318.476	1.9531	318.447	0.2275	31.8054	0.278	158.992	0.6082	31.8056	0.3974			31.8056	0.5747			31.8056	0.8903			31.8056	1.0875			31.8056	1.2391			31.8054	1.338							0.244	-4.847	0.244	-14.7	0.244	-14.6		230	226.537	227.137	100.265
319.867	1.9627	319.837	0.2229	31.9442	0.2793	159.686	0.6045	31.9444	0.3986			31.9444	0.5766			31.9444	0.8916			31.9444	1.0894			31.9444	1.241			31.9442	1.3405							0.243	-4.86	0.243	-14.7	0.243	-14.6		231	225.981	227.124	100.506
321.258	1.9726	321.227	0.2182	32.0831	0.2802	160.38	0.6014	32.0833	0.3999			32.0833	0.5778			32.0833	0.8931			32.0833	1.0912			32.0833	1.2431			32.0831	1.3423							0.242	-4.876	0.242	-14.7	0.242	-14.7		232	225.981	227.133	100.51
322.648	1.9822	322.618	0.2145	32.222	0.2811	161.074	0.5977	32.2222	0.4011			32.2222	0.5794			32.2222	0.8947			32.2222	1.0928			32.2222	1.245			32.222	1.3445							0.241	-4.891	0.241	-14.7	0.241	-14.7		233	225.981	227.695	100.759
324.039	1.9928	324.007	0.2098	32.3609	0.2821	161.769	0.5943	32.3611	0.4024			32.3611	0.5809			32.3611	0.8965			32.3611	1.0946			32.3611	1.2472			32.3609	1.3464							0.24	-4.905	0.24	-14.7	0.24	-14.7		234	226.537	228.244	100.754
325.43	2.0027	325.398	0.2061	32.4998	0.2833	162.463	0.5912	32.5	0.4039			32.5	0.5825			32.5	0.8981			32.5	1.0962			32.5	1.249			32.4998	1.3488							0.239	-4.92	0.239	-14.7	0.239	-14.7		235	226.537	227.692	100.51
326.82	2.0129	326.788	0.2015	32.6387	0.2842	163.157	0.5874	32.6389	0.4051			32.6389	0.5843			32.6389	0.8996			32.6389	1.0977			32.6389	1.2509			32.6387	1.351							0.238	-4.935	0.238	-14.7	0.238	-14.7		236	226.537	228.241	100.753
328.211	2.0231	328.179	0.1977	32.7776	0.2852	163.851	0.584	32.7778	0.4064			32.7778	0.5859			32.7778	0.9009			32.7778	1.0999			32.7778	1.2527			32.7776	1.3529							0.237	-4.95	0.237	-14.7	0.237	-14.7		237	226.537	227.689	100.509
329.602	2.034	329.568	0.1934	32.9165	0.2864	164.546	0.5803	32.9167	0.4076			32.9167	0.5874			32.9167	0.9024			32.9167	1.1015			32.9167	1.2549			32.9165	1.3547							0.236	-4.965	0.236	-14.7	0.236	-14.7		238	226.537	227.13	100.262
330.993	2.0445	330.959	0.1897	33.0554	0.2876	165.24	0.5772	33.0556	0.4089			33.0556	0.589			33.0556	0.9043			33.0556	1.103			33.0556	1.2571			33.0554	1.3572							0.235	-4.98	0.235	-14.7	0.235	-14.7		239	225.981	227.14	100.513
332.384	2.0557	332.349	0.1857	33.1942	0.2886	165.934	0.5735	33.1944	0.4101			33.1944	0.5908			33.1944	0.9058			33.1944	1.1046			33.1944	1.2589			33.1942	1.3591							0.234	-4.994	0.234	-14.7	0.234	-14.7		240	225.981	227.14	100.513
333.774	2.0665	333.74	0.1816	33.3331	0.2895	166.628	0.5701	33.3333	0.412			33.3333	0.5924			33.3333	0.9074			33.3333	1.1067			33.3333	1.2608			33.3331	1.3612							0.233	-5.009	0.233	-14.7	0.233	-14.7		241	225.981	227.143	100.514
335.165	2.0774	335.13	0.1779	33.472	0.2904	167.323	0.5664	33.4722	0.4132			33.4722	0.5939			33.4722	0.9089			33.4722	1.1083			33.4722	1.263			33.472	1.3637							0.232	-5.025	0.232	-14.8	0.232	-14.7		242	226.537	227.137	100.265
336.556	2.0892	336.52	0.1742	33.6109	0.2914	168.017	0.5629	33.6111	0.4144			33.6111	0.5952			33.6111	0.9102			33.6111	1.1101			33.6111	1.2651			33.6109	1.3656							0.231	-5.04	0.231	-14.8	0.231	-14.7		243	225.981	227.133	100.51
337.946	2.1006	337.91	0.1702	33.7498	0.2926	168.711	0.5592	33.75	0.4157			33.75	0.597			33.75	0.912			33.75	1.1117			33.75	1.267			33.7498	1.3674							0.23	-5.055	0.23	-14.8	0.23	-14.7		244	225.981	226.578	100.264
339.337	2.1124	339.301	0.1667	33.8887	0.2935	169.406	0.5558	33.8889	0.4169			33.8889	0.5983			33.8889	0.9136			33.8889	1.1132			33.8889	1.2689			33.8887	1.3693							0.229	-5.07	0.229	-14.8	0.229	-14.7		245	225.425	226.575	100.51
340.728	2.1245	340.691	0.1627	34.0276	0.2948	170.1	0.5527	34.0278	0.4182			34.0278	0.6001			34.0278	0.9151			34.0278	1.1154			34.0278	1.271			34.0276	1.3718							0.228	-5.086	0.228	-14.8	0.228	-14.7		246	225.981	226.568	100.26
342.119	2.1366	342.081	0.159	34.1665	0.2957	170.794	0.549	34.1667	0.4197			34.1667	0.6017			34.1667	0.9164			34.1667	1.117			34.1667	1.2729			34.1665	1.3736							0.227	-5.101	0.227	-14.8	0.227	-14.7		247	225.425	226.565	100.506
343.51	2.149	343.471	0.1553	34.3054	0.2969	171.488	0.5456	34.3056	0.421			34.3056	0.6032			34.3056	0.9179			34.3056	1.1185			34.3056	1.2751			34.3054	1.3758							0.226	-5.116	0.226	-14.8	0.226	-14.7		248	225.425	226.013	100.261
344.901	2.1617	344.861	0.1519	34.4442	0.2979	172.183	0.5419	34.4444	0.4222			34.4444	0.6048			34.4444	0.9198			34.4444	1.1204			34.4444	1.2769			34.4442	1.3777							0.225	-5.132	0.225	-14.8	0.225	-14.7		249	224.87	226.013	100.508
346.292	2.1747	346.252	0.1484	34.5831	0.2988	172.877	0.5388	34.5833	0.4234			34.5833	0.6067			34.5833	0.9213			34.5833	1.1222			34.5833	1.2791			34.5831	1.3798							0.224	-5.147	0.224	-14.8	0.224	-14.7		250	225.425	226.022	100.265
347.683	2.1878	347.642	0.1444	34.722	0.2997	173.571	0.535	34.7222	0.425			34.7222	0.6082			34.7222	0.9229			34.7222	1.1241			34.7222	1.281			34.722	1.382							0.223	-5.163	0.223	-14.8	0.223	-14.7		251	224.87	226.022	100.512
349.073	2.2014	349.032	0.1413	34.8609	0.301	174.266	0.5316	34.8611	0.4262			34.8611	0.6098			34.8611	0.9241			34.8611	1.1256			34.8611	1.2828			34.8609	1.3839							0.222	-5.178	0.222	-14.8	0.222	-14.7		252	225.425	226.016	100.262
350.464	2.2154	350.422	0.1376	34.9998	0.3022	174.96	0.5279	35	0.4278			35	0.6113			35	0.9257			35	1.1272			35	1.2847			34.9998	1.3857							0.221	-5.194	0.221	-14.8	0.221	-14.7		253	226.537	226.571	100.015
351.855	2.229	351.812	0.1342	35.1387	0.3031	175.654	0.5245	35.1389	0.429			35.1389	0.6129			35.1389	0.9275			35.1389	1.129			35.1389	1.2872			35.1387	1.3879							0.22	-5.211	0.22	-14.8	0.22	-14.8		254	225.425	226.019	100.263
353.246	2.2429	353.203	0.1308	35.2776	0.3041	176.348	0.5211	35.2778	0.4303			35.2778	0.6147			35.2778	0.9291			35.2778	1.1309			35.2778	1.289			35.2776	1.3898							0.219	-5.226	0.219	-14.8	0.219	-14.8		255	225.425	226.016	100.262
354.637	2.2578	354.593	0.1277	35.4165	0.3053	177.042	0.5177	35.4167	0.4315			35.4167	0.616			35.4167	0.9303			35.4167	1.1325			35.4167	1.2909			35.4165	1.3919							0.218	-5.242	0.218	-14.8	0.218	-14.8		256	224.87	226.006	100.505
356.028	2.2724	355.983	0.1243	35.5554	0.3062	177.737	0.5143	35.5556	0.4327			35.5556	0.6178			35.5556	0.9319			35.5556	1.1343			35.5556	1.2927			35.5554	1.3938							0.217	-5.257	0.217	-14.8	0.217	-14.8		257	225.425	226.568	100.507
357.419	2.2876	357.373	0.1212	35.6942	0.3072	178.431	0.5106	35.6944	0.434			35.6944	0.6191			35.6944	0.9334			35.6944	1.1359			35.6944	1.2949			35.6942	1.396							0.216	-5.273	0.216	-14.8	0.216	-14.8		258	225.425	226.019	100.263
358.81	2.3028	358.763	0.1178	35.8331	0.3084	179.125	0.5071	35.8333	0.4355			35.8333	0.6206			35.8333	0.935			35.8333	1.138			35.8333	1.2968			35.8331	1.3978							0.215	-5.289	0.215	-14.8	0.215	-14.8		259	225.425	226.575	100.51
360.2	2.3183	360.153	0.1147	35.972	0.3093	179.82	0.5037	35.9722	0.4368			35.9722	0.6225			35.9722	0.9365			35.9722	1.1396			35.9722	1.2986			35.972	1.3997							0.214	-5.305	0.214	-14.8	0.214	-14.8		260	225.425	226.022	100.265
361.591	2.3338	361.544	0.1116	36.1109	0.3106	180.514	0.5003	36.1111	0.4383			36.1111	0.624			36.1111	0.9381			36.1111	1.1414			36.1111	1.3005			36.1109	1.4015							0.213	-5.322	0.213	-14.8	0.213	-14.8		261	224.87	225.467	100.265
362.982	2.3499	362.934	0.1085	36.2498	0.3118	181.208	0.4966	36.25	0.4396			36.25	0.6256			36.25	0.9396			36.25	1.143			36.25	1.303			36.2498	1.404							0.212	-5.339	0.212	-14.8	0.212	-14.8		262	224.87	226.022	100.512
364.373	2.366	364.325	0.105	36.3887	0.3128	181.902	0.4935	36.3889	0.4408			36.3889	0.6271			36.3889	0.9409			36.3889	1.1445			36.3889	1.3048			36.3887	1.4059							0.211	-5.354	0.211	-14.8	0.211	-14.8		263	224.87	226.013	100.508
365.764	2.3825	365.715	0.1023	36.5276	0.3137	182.597	0.4901	36.5278	0.442			36.5278	0.6287			36.5278	0.9427			36.5278	1.1467			36.5278	1.3067			36.5276	1.4078							0.21	-5.371	0.21	-14.8	0.21	-14.8		264	224.87	225.463	100.264
367.155	2.3989	367.106	0.0988	36.6665	0.3146	183.291	0.4864	36.6667	0.4436			36.6667	0.6305			36.6667	0.9443			36.6667	1.1483			36.6667	1.3085			36.6665	1.4096							0.209	-5.388	0.209	-14.9	0.209	-14.8		265	224.314	225.463	100.512
368.546	2.4156	368.496	0.0961	36.8054	0.3159	183.985	0.4833	36.8056	0.4448			36.8056	0.6321			36.8056	0.9458			36.8056	1.1498			36.8056	1.3107			36.8054	1.4118							0.208	-5.403	0.208	-14.9	0.208	-14.8		266	224.87	225.46	100.263
369.937	2.4324	369.886	0.0933	36.9442	0.3168	184.68	0.4796	36.9444	0.4464			36.9444	0.6333			36.9444	0.9471			36.9444	1.1517			36.9444	1.3126			36.9442	1.4136							0.207	-5.42	0.207	-14.9	0.207	-14.8		267	229.311	225.46	98.321
371.327	2.4494	371.276	0.0902	37.0831	0.3183	185.374	0.4761	37.0833	0.4476			37.0833	0.6349			37.0833	0.9486			37.0833	1.1535			37.0833	1.3144			37.0831	1.4155							0.206	-5.437	0.206	-14.9	0.206	-14.8		268	224.87	226.019	100.511
372.718	2.4668	372.666	0.0874	37.222	0.3193	186.068	0.4727	37.2222	0.4489			37.2222	0.6364			37.2222	0.9505			37.2222	1.1554			37.2222	1.3163			37.222	1.4174							0.205	-5.454	0.205	-14.9	0.205	-14.8		269	224.87	226.016	100.51
374.109	2.4848	374.057	0.0846	37.3609	0.3202	186.762	0.4693	37.3611	0.4504			37.3611	0.6383			37.3611	0.9517			37.3611	1.1569			37.3611	1.3185			37.3609	1.4195							0.204	-5.471	0.204	-14.9	0.204	-14.8		270	224.87	225.451	100.258
375.5	2.5027	375.447	0.0818	37.4998	0.3211	187.457	0.4662	37.5	0.4516			37.5	0.6398			37.5	0.9533			37.5	1.1585			37.5	1.3203			37.4998	1.4214							0.203	-5.487	0.203	-14.9	0.203	-14.8		271	224.87	226.013	100.508
376.891	2.521	376.837	0.079	37.6387	0.3224	188.151	0.4628	37.6389	0.4529			37.6389	0.6414			37.6389	0.9548			37.6389	1.1604			37.6389	1.3222			37.6387	1.4233							0.202	-5.504	0.202	-14.9	0.202	-14.8		272	224.87	225.451	100.258
378.282	2.5399	378.228	0.0759	37.7776	0.3233	188.845	0.4594	37.7778	0.4544			37.7778	0.6429			37.7778	0.9561			37.7778	1.1622			37.7778	1.324			37.7776	1.4251							0.201	-5.521	0.201	-14.9	0.201	-14.8		273	224.87	225.457	100.261
379.673	2.5589	379.618	0.0734	37.9165	0.3245	189.54	0.456	37.9167	0.4557			37.9167	0.6445			37.9167	0.9579			37.9167	1.1641			37.9167	1.3259			37.9165	1.4273							0.2	-5.538	0.2	-14.9	0.2	-14.8		274	224.314	225.463	100.512
381.063	2.5787	381.008	0.0706	38.0554	0.3258	190.234	0.4526	38.0556	0.4569			38.0556	0.6463			38.0556	0.9595			38.0556	1.1656			38.0556	1.3278			38.0554	1.4291							0.199	-5.555	0.199	-14.9	0.199	-14.9		275	224.87	225.454	100.26
382.454	2.5982	382.399	0.0682	38.1942	0.3267	190.928	0.4492	38.1944	0.4585			38.1944	0.6479			38.1944	0.9607			38.1944	1.1675			38.1944	1.3296			38.1942	1.431							0.198	-5.573	0.198	-14.9	0.198	-14.9		276	224.87	225.451	100.258
383.845	2.6184	383.789	0.0654	38.3331	0.328	191.622	0.4458	38.3333	0.4597			38.3333	0.6491			38.3333	0.9623			38.3333	1.1693			38.3333	1.3315			38.3331	1.4329							0.197	-5.591	0.197	-14.9	0.197	-14.9		277	224.87	226	100.503
385.236	2.6385	385.179	0.0629	38.472	0.3289	192.317	0.4423	38.4722	0.4609			38.4722	0.6507			38.4722	0.9638			38.4722	1.1712			38.4722	1.3337			38.472	1.435							0.196	-5.607	0.196	-14.9	0.196	-14.9		278	224.87	225.454	100.26
386.627	2.6593	386.569	0.0601	38.6109	0.3298	193.011	0.4392	38.6111	0.4625			38.6111	0.6522			38.6111	0.9657			38.6111	1.1728			38.6111	1.3355			38.6109	1.4369							0.195	-5.624	0.195	-14.9	0.195	-14.9		279	224.314	225.441	100.502
388.018	2.6795	387.959	0.0576	38.7498	0.3311	193.705	0.4358	38.75	0.4637			38.75	0.6541			38.75	0.9669			38.75	1.1743			38.75	1.3374			38.7498	1.4388							0.194	-5.642	0.194	-14.9	0.194	-14.9		280	224.87	225.451	100.258
389.409	2.7002	389.35	0.0554	38.8887	0.332	194.399	0.4324	38.8889	0.465			38.8889	0.6556			38.8889	0.9685			38.8889	1.1765			38.8889	1.3392			38.8887	1.4406							0.193	-5.66	0.193	-14.9	0.193	-14.9		281	224.87	226	100.503
390.8	2.7207	390.74	0.053	39.0276	0.3335	195.094	0.4293	39.0278	0.4665			39.0278	0.6572			39.0278	0.97			39.0278	1.178			39.0278	1.3411			39.0276	1.4428							0.192	-5.676	0.192	-14.9	0.192	-14.9		282	224.87	228.775	101.736
392.19	2.7408	392.13	0.0505	39.1665	0.3345	195.788	0.4259	39.1667	0.4681			39.1667	0.6587			39.1667	0.9712			39.1667	1.1799			39.1667	1.343			39.1665	1.4443							0.191	-5.694	0.191	-14.9	0.191	-14.9		283	225.425	226.003	100.256
393.581	2.7613	393.52	0.0483	39.3054	0.3354	196.482	0.4228	39.3056	0.4693			39.3056	0.66			39.3056	0.9728			39.3056	1.1814			39.3056	1.3448			39.3054	1.4462							0.19	-5.712	0.19	-14.9	0.19	-14.9		284	224.87	225.448	100.257
394.972	2.7811	394.911	0.0458	39.4442	0.3366	197.176	0.4197	39.4444	0.4706			39.4444	0.6618			39.4444	0.9747			39.4444	1.1833			39.4444	1.3467			39.4442	1.4481							0.189	-5.729	0.189	-14.9	0.189	-14.9		285	224.87	225.454	100.26
396.363	2.801	396.301	0.0434	39.5831	0.3376	197.871	0.4163	39.5833	0.4718			39.5833	0.6634			39.5833	0.9759			39.5833	1.1852			39.5833	1.3488			39.5831	1.4502							0.188	-5.748	0.188	-15	0.188	-14.9		286	224.314	225.454	100.508
397.754	2.8205	397.691	0.0412	39.722	0.3388	198.565	0.4132	39.7222	0.473			39.7222	0.6649			39.7222	0.9774			39.7222	1.187			39.7222	1.3507			39.722	1.4521							0.187	-5.765	0.187	-15	0.187	-14.9		287	224.314	224.908	100.265
399.144	2.8404	399.081	0.039	39.8609	0.3397	199.259	0.4098	39.8611	0.4746			39.8611	0.6665			39.8611	0.979			39.8611	1.1886			39.8611	1.3523			39.8609	1.4539							0.186	-5.783	0.186	-15	0.186	-14.9		288	224.314	225.451	100.507
400.535	2.8593	400.471	0.0365	39.9998	0.3413	199.954	0.4067	40	0.4761			40	0.668			40	0.9802			40	1.1904			40	1.3541			39.9998	1.4558							0.185	-5.801	0.185	-15	0.185	-14.9		289	224.314	224.905	100.263
401.926	2.8782	401.861	0.0344	40.1387	0.3422	200.648	0.4033	40.1389	0.4774			40.1389	0.6699			40.1389	0.9821			40.1389	1.1923			40.1389	1.356			40.1387	1.4577							0.184	-5.819	0.184	-15	0.184	-14.9		290	224.314	225.457	100.509
403.317	2.8971	403.251	0.0325	40.2776	0.3431	201.342	0.4002	40.2778	0.4786			40.2778	0.6715			40.2778	0.9836			40.2778	1.1938			40.2778	1.3578			40.2776	1.4595							0.183	-5.837	0.183	-15	0.183	-14.9		291	224.314	225.451	100.507
404.707	2.9151	404.641	0.0303	40.4165	0.3444	202.036	0.3971	40.4167	0.4799			40.4167	0.673			40.4167	0.9849			40.4167	1.1957			40.4167	1.3597			40.4165	1.4614							0.182	-5.854	0.182	-15	0.182	-14.9		292	224.314	225.454	100.508
406.098	2.933	406.032	0.0282	40.5554	0.3453	202.731	0.3937	40.5556	0.4811			40.5556	0.6742			40.5556	0.9864			40.5556	1.1972			40.5556	1.3616			40.5554	1.4632							0.181	-5.873	0.181	-15	0.181	-15		293	224.314	225.448	100.505
407.489	2.951	407.422	0.0263	40.6942	0.3466	203.425	0.3906	40.6944	0.483			40.6944	0.6758			40.6944	0.988			40.6944	1.1991			40.6944	1.3631			40.6942	1.4654							0.18	-5.892	0.18	-15	0.18	-15		294	224.314	225.457	100.509
408.88	2.9684	408.812	0.0244	40.8331	0.3475	204.119	0.3872	40.8333	0.4842			40.8333	0.6777			40.8333	0.9895			40.8333	1.201			40.8333	1.3653			40.8331	1.467							0.179	-5.91	0.179	-15	0.179	-15		295	224.314	224.905	100.263
410.271	2.9854	410.202	0.0226	40.972	0.349	204.813	0.3841	40.9722	0.4854			40.9722	0.6792			40.9722	0.9911			40.9722	1.2028			40.9722	1.3668			40.972	1.4688							0.178	-5.929	0.178	-15	0.178	-15		296	224.314	225.463	100.512
411.439	3	411.592	0.0204	41.1109	0.35	205.507	0.381	41.1111	0.487			41.1111	0.6808			41.1111	0.9926			41.1111	1.2044			41.1111	1.3687			41.1109	1.4707							0.177	-5.946	0.177	-15	0.177	-15		297	224.314	224.898	100.26
		412.983	0.0186	41.2498	0.3509	206.202	0.3779	41.25	0.4882			41.25	0.6823			41.25	0.9939			41.25	1.2062			41.25	1.3705			41.2498	1.4725							0.176	-5.964	0.176	-15	0.176	-15		298	224.314	224.902	100.262
		414.373	0.017	41.3887	0.3521	206.896	0.3748	41.3889	0.4898			41.3889	0.6839			41.3889	0.9954			41.3889	1.2081			41.3889	1.3724			41.3887	1.4744							0.175	-5.984	0.175	-15	0.175	-15		299	223.759	229.892	102.741
		415.763	0.0151	41.5276	0.3531	207.59	0.3717	41.5278	0.491			41.5278	0.6854			41.5278	0.9973			41.5278	1.21			41.5278	1.3743			41.5276	1.4763							0.174	-6.002	0.174	-15	0.174	-15		300	224.314	224.898	100.26
		417.153	0.0136	41.6665	0.3543	208.285	0.3686	41.6667	0.4923			41.6667	0.687			41.6667	0.9985			41.6667	1.2118			41.6667	1.3758			41.6665	1.4781							0.173	-6.022	0.173	-15	0.173	-15		301	223.759	224.343	100.261
		418.543	0.0117	41.8054	0.3555	208.979	0.3655	41.8056	0.4938			41.8056	0.6885			41.8056	1.0001			41.8056	1.2134			41.8056	1.3777			41.8054	1.48							0.172	-6.041	0.172	-15	0.172	-15		302	223.203	224.34	100.509
		419.934	0.0102	41.9442	0.3568	209.673	0.3624	41.9444	0.4951			41.9444	0.6901			41.9444	1.0016			41.9444	1.2155			41.9444	1.3795			41.9442	1.4818							0.171	-6.059	0.171	-15	0.171	-15		303	223.203	223.794	100.265
		420.087	0.0099	42.0831	0.3577	210.368	0.3593	42.0833	0.4963			42.0833	0.6913			42.0833	1.0029			42.0833	1.2171			42.0833	1.3814			42.0831	1.4837							0.17	-6.078	0.17	-15.1	0.17	-15		304	223.203	223.79	100.263
				42.222	0.359	211.062	0.3562	42.2222	0.4978			42.2222	0.6935			42.2222	1.0047			42.2222	1.2189			42.2222	1.3829			42.222	1.4856							0.169	-6.097	0.169	-15.1	0.169	-15		305	222.648	223.232	100.262
				42.3609	0.3599	211.756	0.3534	42.3611	0.4991			42.3611	0.6947			42.3611	1.0063			42.3611	1.2205			42.3611	1.3848			42.3609	1.4874							0.168	-6.116	0.168	-15.1	0.168	-15		306	222.095	223.232	100.512
				42.4998	0.3611	212.45	0.3503	42.5	0.5006			42.5	0.6963			42.5	1.0078			42.5	1.2224			42.5	1.3864			42.4998	1.4893							0.167	-6.137	0.167	-15.1	0.167	-15		307	222.648	222.683	100.016
				42.6387	0.3621	213.144	0.3472	42.6389	0.5019			42.6389	0.6978			42.6389	1.0091			42.6389	1.2242			42.6389	1.3882			42.6387	1.4911							0.166	-6.155	0.166	-15.1	0.166	-15		308	221.54	222.124	100.264
				42.7776	0.3633	213.839	0.3444	42.7778	0.5031			42.7778	0.6994			42.7778	1.0106			42.7778	1.2261			42.7778	1.3901			42.7776	1.493							0.165	-6.174	0.165	-15.1	0.165	-15		309	220.984	221.578	100.269
				42.9165	0.3645	214.533	0.3416	42.9167	0.5044			42.9167	0.7009			42.9167	1.0125			42.9167	1.2276			42.9167	1.3916			42.9165	1.4946							0.164	-6.194	0.164	-15.1	0.164	-15.1		310	220.429	221.01	100.264
				43.0554	0.3658	215.227	0.3382	43.0556	0.5062			43.0556	0.7025			43.0556	1.0137			43.0556	1.2295			43.0556	1.3932			43.0554	1.4967							0.163	-6.213	0.163	-15.1	0.163	-15.1		311	219.873	221.013	100.518
				43.1942	0.3667	215.921	0.3354	43.1944	0.5075			43.1944	0.704			43.1944	1.0153			43.1944	1.2313			43.1944	1.3953			43.1942	1.4986							0.162	-6.233	0.162	-15.1	0.162	-15.1		312	219.873	220.457	100.266
				43.3331	0.3679	216.616	0.3323	43.3333	0.5087			43.3333	0.7056			43.3333	1.0165			43.3333	1.2332			43.3333	1.3969			43.3331	1.5004							0.161	-6.254	0.161	-15.1	0.161	-15.1		313	219.873	220.46	100.267
				43.472	0.3689	217.31	0.3295	43.4722	0.5099			43.4722	0.7071			43.4722	1.0181			43.4722	1.2348			43.4722	1.3988			43.472	1.502							0.16	-6.273	0.16	-15.1	0.16	-15.1		314	219.317	219.905	100.268
				43.6109	0.3701	218.004	0.3267	43.6111	0.5115			43.6111	0.7087			43.6111	1.0196			43.6111	1.2366			43.6111	1.4003			43.6109	1.5039							0.159	-6.293	0.159	-15.1	0.159	-15.1		315	218.762	219.346	100.267
				43.7498	0.371	218.698	0.3236	43.75	0.513			43.75	0.7102			43.75	1.0215			43.75	1.2385			43.75	1.4019			43.7498	1.506							0.158	-6.313	0.158	-15.1	0.158	-15.1		316	218.762	219.914	100.527
				43.8887	0.3726	219.393	0.3208	43.8889	0.5143			43.8889	0.7118			43.8889	1.0227			43.8889	1.2403			43.8889	1.404			43.8887	1.5076							0.157	-6.333	0.157	-15.1	0.157	-15.1		317	218.762	219.359	100.273
				44.0276	0.3738	220.087	0.318	44.0278	0.5158			44.0278	0.7133			44.0278	1.0243			44.0278	1.2422			44.0278	1.4056			44.0276	1.5094							0.156	-6.354	0.156	-15.1	0.156	-15.1		318	218.762	219.352	100.27
				44.1665	0.3748	220.781	0.3149	44.1667	0.5171			44.1667	0.7149			44.1667	1.0258			44.1667	1.2437			44.1667	1.4071			44.1665	1.5113							0.155	-6.375	0.155	-15.1	0.155	-15.1		319	218.206	219.349	100.524
				44.3054	0.376	221.475	0.3121	44.3056	0.5183			44.3056	0.7164			44.3056	1.027			44.3056	1.2453			44.3056	1.4087			44.3054	1.5135							0.154	-6.395	0.154	-15.2	0.154	-15.1		320	218.762	219.346	100.267
				44.4442	0.3769	222.17	0.309	44.4444	0.5195			44.4444	0.718			44.4444	1.0289			44.4444	1.2475			44.4444	1.4109			44.4442	1.515							0.153	-6.416	0.153	-15.2	0.153	-15.1		321	218.206	218.79	100.268
				44.5831	0.3782	222.864	0.3062	44.5833	0.5214			44.5833	0.7195			44.5833	1.0305			44.5833	1.249			44.5833	1.4124			44.5831	1.5169							0.152	-6.437	0.152	-15.2	0.152	-15.1		322	218.206	218.797	100.271
				44.722	0.3794	223.558	0.3035	44.7222	0.5226			44.7222	0.7211			44.7222	1.0317			44.7222	1.2509			44.7222	1.414			44.722	1.5187							0.151	-6.457	0.151	-15.2	0.151	-15.1		323	218.206	219.352	100.525
				44.8609	0.3807	224.253	0.3007	44.8611	0.5239			44.8611	0.7226			44.8611	1.0332			44.8611	1.2524			44.8611	1.4155			44.8609	1.5206							0.15	-6.478	0.15	-15.2	0.15	-15.2		324	218.206	218.794	100.269
				44.9998	0.3819	224.947	0.2979	45	0.5251			45	0.7242			45	1.0348			45	1.2546			45	1.4174			44.9998	1.5225							0.149	-6.499	0.149	-15.2	0.149	-15.2		325	218.206	219.346	100.522
				45.1387	0.3828	225.641	0.2951	45.1389	0.5267			45.1389	0.7257			45.1389	1.0363			45.1389	1.2565			45.1389	1.4192			45.1387	1.5243							0.148	-6.52	0.148	-15.2	0.148	-15.2		326	218.762	219.346	100.267
				45.2776	0.3841	226.335	0.2923	45.2778	0.5279			45.2778	0.7273			45.2778	1.0379			45.2778	1.258			45.2778	1.4208			45.2776	1.5262							0.147	-6.54	0.147	-15.2	0.147	-15.2		327	218.762	219.349	100.268
				45.4165	0.385	227.03	0.2895	45.4167	0.5295			45.4167	0.7285			45.4167	1.0394			45.4167	1.2599			45.4167	1.4223			45.4165	1.528							0.146	-6.561	0.146	-15.2	0.146	-15.2		328	218.762	219.898	100.52
				45.5554	0.3862	227.724	0.287	45.5556	0.531			45.5556	0.73			45.5556	1.041			45.5556	1.2614			45.5556	1.4239			45.5554	1.5299							0.145	-6.583	0.145	-15.2	0.145	-15.2		329	219.317	219.337	100.009
				45.6942	0.3875	228.418	0.2839	45.6944	0.5323			45.6944	0.7319			45.6944	1.0425			45.6944	1.2636			45.6944	1.4254			45.6942	1.5314							0.144	-6.603	0.144	-15.2	0.144	-15.2		330	218.762	219.895	100.518
				45.8331	0.3887	229.112	0.2814	45.8333	0.5335			45.8333	0.7331			45.8333	1.0441			45.8333	1.2651			45.8333	1.4273			45.8331	1.5333							0.143	-6.626	0.143	-15.2	0.143	-15.2		331	219.317	219.898	100.265
				45.972	0.39	229.806	0.2783	45.9722	0.535			45.9722	0.7347			45.9722	1.0456			45.9722	1.267			45.9722	1.4291			45.972	1.5355							0.142	-6.647	0.142	-15.2	0.142	-15.2		332	218.762	219.898	100.52
				46.1109	0.3909	230.501	0.2759	46.1111	0.5366			46.1111	0.7362			46.1111	1.0469			46.1111	1.2686			46.1111	1.4307			46.1109	1.537							0.141	-6.668	0.141	-15.2	0.141	-15.2		333	219.317	219.911	100.271
				46.2498	0.3921	231.195	0.2731	46.25	0.5378			46.25	0.7375			46.25	1.0484			46.25	1.2707			46.25	1.4322			46.2498	1.5389							0.14	-6.69	0.14	-15.2	0.14	-15.2		334	218.762	219.346	100.267
				46.3887	0.3934	231.889	0.2703	46.3889	0.5394			46.3889	0.7393			46.3889	1.05			46.3889	1.2723			46.3889	1.4341			46.3887	1.5407							0.139	-6.711	0.139	-15.3	0.139	-15.2		335	218.762	219.902	100.521
				46.5276	0.3943	232.584	0.2678	46.5278	0.5406			46.5278	0.7409			46.5278	1.0518			46.5278	1.2741			46.5278	1.4357			46.5276	1.5426							0.138	-6.734	0.138	-15.3	0.138	-15.2		336	219.317	220.457	100.52
				46.6665	0.3958	233.278	0.2653	46.6667	0.5419			46.6667	0.7424			46.6667	1.0531			46.6667	1.2757			46.6667	1.4372			46.6665	1.5445							0.137	-6.755	0.137	-15.3	0.137	-15.2		337	219.317	219.902	100.266
				46.8054	0.3968	233.972	0.2625	46.8056	0.5431			46.8056	0.7437			46.8056	1.0546			46.8056	1.2779			46.8056	1.4388			46.8054	1.5463							0.136	-6.778	0.136	-15.3	0.136	-15.3		338	219.317	220.454	100.518
				46.9442	0.398	234.667	0.2597	46.9444	0.545			46.9444	0.7452			46.9444	1.0562			46.9444	1.2794			46.9444	1.4403			46.9442	1.5482							0.135	-6.8	0.135	-15.3	0.135	-15.3		339	219.317	219.892	100.262
				47.0831	0.3993	235.361	0.2573	47.0833	0.5462			47.0833	0.7471			47.0833	1.0577			47.0833	1.2813			47.0833	1.4422			47.0831	1.5497							0.134	-6.822	0.134	-15.3	0.134	-15.3		340	219.317	219.889	100.261
				47.222	0.4002	236.055	0.2545	47.2222	0.5474			47.2222	0.7483			47.2222	1.0593			47.2222	1.2828			47.2222	1.4437			47.222	1.5519							0.133	-6.844	0.133	-15.3	0.133	-15.3		341	219.317	220.448	100.515
				47.3609	0.4014	236.749	0.252	47.3611	0.549			47.3611	0.7499			47.3611	1.0608			47.3611	1.2844			47.3611	1.4453			47.3609	1.5538							0.132	-6.868	0.132	-15.3	0.132	-15.3		342	219.317	219.898	100.265
				47.4998	0.4027	237.444	0.2498	47.5	0.5502			47.5	0.7514			47.5	1.0624			47.5	1.2865			47.5	1.4468			47.4998	1.5556							0.131	-6.889	0.131	-15.3	0.131	-15.3		343	219.317	219.902	100.266
				47.6387	0.4039	238.138	0.2467	47.6389	0.5515			47.6389	0.7527			47.6389	1.0636			47.6389	1.2881			47.6389	1.4484			47.6387	1.5572							0.13	-6.912	0.13	-15.3	0.13	-15.3		344	219.317	220.451	100.517
				47.7776	0.4051	238.832	0.2446	47.7778	0.5533			47.7778	0.7542			47.7778	1.0652			47.7778	1.2899			47.7778	1.4502			47.7776	1.5593							0.129	-6.937	0.129	-15.3	0.129	-15.3		345	219.873	221.003	100.514
				47.9165	0.4064	239.526	0.2418	47.9167	0.5546			47.9167	0.7558			47.9167	1.0667			47.9167	1.2915			47.9167	1.4518			47.9165	1.5612							0.128	-6.958	0.128	-15.3	0.128	-15.3		346	219.873	220.451	100.263
				48.0554	0.4073	240.22	0.2393	48.0556	0.5561			48.0556	0.7573			48.0556	1.0686			48.0556	1.293			48.0556	1.4533			48.0554	1.5628							0.127	-6.982	0.127	-15.3	0.127	-15.3		347	219.873	220.457	100.266
				48.1942	0.4086	240.915	0.2368	48.1944	0.5574			48.1944	0.7589			48.1944	1.0701			48.1944	1.2952			48.1944	1.4549			48.1942	1.5646							0.126	-7.005	0.126	-15.4	0.126	-15.3		348	219.873	220.451	100.263
				48.3331	0.4095	241.609	0.2343	48.3333	0.5586			48.3333	0.7601			48.3333	1.0714			48.3333	1.2968			48.3333	1.4564			48.3331	1.5668							0.125	-7.028	0.125	-15.4	0.125	-15.3		349	219.317	220.463	100.523
				48.472	0.4107	242.303	0.2322	48.4722	0.5605			48.4722	0.7617			48.4722	1.0729			48.4722	1.2986			48.4722	1.4583			48.472	1.5687							0.124	-7.051	0.124	-15.4	0.124	-15.3		350	219.317	220.467	100.524
				48.6109	0.4123	242.997	0.2294	48.6111	0.5617			48.6111	0.7635			48.6111	1.0745			48.6111	1.3002			48.6111	1.4598			48.6109	1.5702							0.123	-7.074	0.123	-15.4	0.123	-15.4		351	219.317	219.902	100.266
				48.7498	0.4135	243.692	0.2269	48.75	0.5629			48.75	0.7648			48.75	1.076			48.75	1.302			48.75	1.4614			48.7498	1.5721							0.122	-7.097	0.122	-15.4	0.122	-15.4		352	219.317	220.46	100.521
				48.8887	0.4144	244.386	0.2244	48.8889	0.5645			48.8889	0.7663			48.8889	1.0776			48.8889	1.3039			48.8889	1.4629			48.8887	1.5739							0.121	-7.121	0.121	-15.4	0.121	-15.4		353	219.873	220.457	100.266
				49.0276	0.4157	245.08	0.2219	49.0278	0.5657			49.0278	0.7676			49.0278	1.0791			49.0278	1.3054			49.0278	1.4645			49.0276	1.5761							0.12	-7.146	0.12	-15.4	0.12	-15.4		354	219.873	220.454	100.264
				49.1665	0.4166	245.774	0.2194	49.1667	0.567			49.1667	0.7691			49.1667	1.0807			49.1667	1.307			49.1667	1.4663			49.1665	1.5776							0.119	-7.17	0.119	-15.4	0.119	-15.4		355	219.317	219.895	100.263
				49.3054	0.4179	246.469	0.2173	49.3056	0.5688			49.3056	0.771			49.3056	1.0819			49.3056	1.3092			49.3056	1.4679			49.3054	1.5795							0.118	-7.192	0.118	-15.4	0.118	-15.4		356	219.317	219.895	100.263
				49.4442	0.4194	247.163	0.2148	49.4444	0.5701			49.4444	0.7722			49.4444	1.0838			49.4444	1.3107			49.4444	1.4694			49.4442	1.5814							0.117	-7.217	0.117	-15.4	0.117	-15.4		357	218.762	219.356	100.271
				49.5831	0.4203	247.857	0.2123	49.5833	0.5713			49.5833	0.7738			49.5833	1.0853			49.5833	1.3123			49.5833	1.471			49.5831	1.5835							0.116	-7.242	0.116	-15.4	0.116	-15.4		358	218.206	219.356	100.527
				49.722	0.4216	248.552	0.2101	49.7222	0.5729			49.7222	0.775			49.7222	1.0869			49.7222	1.3138			49.7222	1.4722			49.722	1.5851							0.115	-7.265	0.115	-15.4	0.115	-15.4		359	218.206	218.803	100.274
				49.8609	0.4228	249.246	0.2074	49.8611	0.5741			49.8611	0.7765			49.8611	1.0884			49.8611	1.3157			49.8611	1.4741			49.8609	1.5869							0.114	-7.29	0.114	-15.4	0.114	-15.4		360	217.651	218.254	100.277
				49.9998	0.4241	249.94	0.2052	50	0.576			50	0.7778			50	1.09			50	1.3175			50	1.4756			49.9998	1.5888							0.113	-7.315	0.113	-15.5	0.113	-15.4		361	217.651	218.241	100.271
				50.1387	0.425	250.634	0.203	50.1389	0.5772			50.1389	0.7796			50.1389	1.0915			50.1389	1.3191			50.1389	1.4772			50.1387	1.591							0.112	-7.338	0.112	-15.5	0.112	-15.4		362	217.651	218.8	100.528
				50.2776	0.4262	251.329	0.2008	50.2778	0.5784			50.2778	0.7812			50.2778	1.0931			50.2778	1.3209			50.2778	1.4787			50.2776	1.5928							0.111	-7.364	0.111	-15.5	0.111	-15.5		363	217.651	218.241	100.271
				50.4165	0.4278	252.023	0.1981	50.4167	0.58			50.4167	0.7824			50.4167	1.0946			50.4167	1.3225			50.4167	1.4803			50.4165	1.5947							0.11	-7.387	0.11	-15.5	0.11	-15.5		364	217.651	218.803	100.529
				50.5554	0.4287	252.717	0.1959	50.5556	0.5812			50.5556	0.7837			50.5556	1.0962			50.5556	1.324			50.5556	1.4822			50.5554	1.5962							0.109	-7.412	0.109	-15.5	0.109	-15.5		365	217.651	218.244	100.273
				50.6942	0.4299	253.411	0.1937	50.6944	0.5825			50.6944	0.7852			50.6944	1.0974			50.6944	1.3259			50.6944	1.4837			50.6942	1.5984							0.108	-7.439	0.108	-15.5	0.108	-15.5		366	217.651	218.248	100.274
				50.8331	0.4312	254.106	0.1912	50.8333	0.5843			50.8333	0.7871			50.8333	1.0993			50.8333	1.3278			50.8333	1.4853			50.8331	1.6003							0.107	-7.462	0.107	-15.5	0.107	-15.5		367	217.095	217.686	100.272
				50.972	0.4324	254.8	0.1891	50.9722	0.5856			50.9722	0.7883			50.9722	1.1008			50.9722	1.329			50.9722	1.4865			50.972	1.6021							0.106	-7.488	0.106	-15.5	0.106	-15.5		368	217.095	218.238	100.526
				51.1109	0.4334	255.494	0.1869	51.1111	0.5868			51.1111	0.7899			51.1111	1.1024			51.1111	1.3309			51.1111	1.488			51.1109	1.6037							0.105	-7.513	0.105	-15.5	0.105	-15.5		369	217.651	218.235	100.268
				51.2498	0.4349	256.188	0.1844	51.25	0.5884			51.25	0.7911			51.25	1.1036			51.25	1.3327			51.25	1.4899			51.2498	1.6062							0.104	-7.537	0.104	-15.5	0.104	-15.5		370	217.651	218.797	100.527
				51.3887	0.4361	256.882	0.1822	51.3889	0.5896			51.3889	0.7927			51.3889	1.1052			51.3889	1.3343			51.3889	1.4915			51.3887	1.6077							0.103	-7.564	0.103	-15.5	0.103	-15.5		371	217.651	218.235	100.268
				51.5276	0.4371	257.577	0.1801	51.5278	0.5915			51.5278	0.7942			51.5278	1.107			51.5278	1.3358			51.5278	1.493			51.5276	1.6096							0.102	-7.59	0.102	-15.6	0.102	-15.5		372	217.651	218.222	100.263
				51.6665	0.4383	258.271	0.1782	51.6667	0.5927			51.6667	0.7958			51.6667	1.1086			51.6667	1.3374			51.6667	1.4946			51.6665	1.6114							0.101	-7.616	0.101	-15.6	0.101	-15.5		373	217.651	218.232	100.267
				51.8054	0.4396	258.966	0.1757	51.8056	0.5939			51.8056	0.797			51.8056	1.1101			51.8056	1.3389			51.8056	1.4964			51.8054	1.6136							0.1	-7.642	0.1	-15.6	0.1	-15.6		374	217.651	218.787	100.522
				51.9442	0.4408	259.66	0.1736	51.9444	0.5955			51.9444	0.7986			51.9444	1.1117			51.9444	1.3408			51.9444	1.4977			51.9442	1.6155							0.099	-7.668	0.099	-15.6	0.099	-15.6		375	217.651	218.222	100.263
				52.0831	0.442	260.354	0.1714	52.0833	0.5967			52.0833	0.7998			52.0833	1.1129			52.0833	1.3423			52.0833	1.4992			52.0831	1.617							0.098	-7.695	0.098	-15.6	0.098	-15.6		376	217.651	218.787	100.522
				52.222	0.4433	261.048	0.1689	52.2222	0.5983			52.2222	0.8017			52.2222	1.1148			52.2222	1.3439			52.2222	1.5008			52.222	1.6189							0.097	-7.72	0.097	-15.6	0.097	-15.6		377	217.651	218.232	100.267
				52.3609	0.4445	261.743	0.1671	52.3611	0.5998			52.3611	0.8029			52.3611	1.1163			52.3611	1.3457			52.3611	1.5023			52.3609	1.6207							0.096	-7.745	0.096	-15.6	0.096	-15.6		378	217.651	218.241	100.271
				52.4998	0.4458	262.437	0.1649	52.5	0.6011			52.5	0.8045			52.5	1.1179			52.5	1.347			52.5	1.5039			52.4998	1.6229							0.095	-7.773	0.095	-15.6	0.095	-15.6		379	217.651	218.232	100.267
				52.6387	0.4467	263.131	0.163	52.6389	0.6026			52.6389	0.8057			52.6389	1.1194			52.6389	1.3488			52.6389	1.5054			52.6387	1.6248							0.094	-7.799	0.094	-15.6	0.094	-15.6		380	217.651	218.79	100.524
				52.7776	0.4479	263.825	0.1605	52.7778	0.6039			52.7778	0.8072			52.7778	1.121			52.7778	1.3504			52.7778	1.507			52.7776	1.6266							0.093	-7.825	0.093	-15.6	0.093	-15.6		381	217.651	218.229	100.265
				52.9165	0.4492	264.519	0.1584	52.9167	0.6054			52.9167	0.8085			52.9167	1.1225			52.9167	1.3523			52.9167	1.5085			52.9165	1.6282							0.092	-7.852	0.092	-15.6	0.092	-15.6		382	217.651	218.797	100.527
				53.0554	0.4507	265.214	0.1565	53.0556	0.607			53.0556	0.8103			53.0556	1.1241			53.0556	1.3538			53.0556	1.5101			53.0554	1.6303							0.091	-7.879	0.091	-15.7	0.091	-15.6		383	217.651	218.787	100.522
				53.1942	0.452	265.908	0.1546	53.1944	0.6082			53.1944	0.8116			53.1944	1.1256			53.1944	1.355			53.1944	1.5113			53.1942	1.6322							0.09	-7.906	0.09	-15.7	0.09	-15.7		384	218.206	218.79	100.268
				53.3331	0.4529	266.602	0.1522	53.3333	0.6098			53.3333	0.8128			53.3333	1.1272			53.3333	1.3569			53.3333	1.5132			53.3331	1.6341							0.089	-7.933	0.089	-15.7	0.089	-15.7		385	218.206	218.79	100.268
				53.472	0.4541	267.296	0.1503	53.4722	0.611			53.4722	0.8144			53.4722	1.1284			53.4722	1.3585			53.4722	1.5147			53.472	1.6359							0.088	-7.961	0.088	-15.7	0.088	-15.7		386	217.651	218.229	100.265
				53.6109	0.4554	267.991	0.1484	53.6111	0.6125			53.6111	0.8156			53.6111	1.1303			53.6111	1.36			53.6111	1.5163			53.6109	1.6381							0.087	-7.988	0.087	-15.7	0.087	-15.7		387	217.651	218.787	100.522
				53.7498	0.4566	268.685	0.1463	53.75	0.6138			53.75	0.8169			53.75	1.1318			53.75	1.3616			53.75	1.5178			53.7498	1.64							0.086	-8.016	0.086	-15.7	0.086	-15.7		388	218.206	219.346	100.522
				53.8887	0.4575	269.379	0.1441	53.8889	0.6153			53.8889	0.8187			53.8889	1.1334			53.8889	1.3631			53.8889	1.5194			53.8887	1.6418							0.085	-8.044	0.085	-15.7	0.085	-15.7		389	218.206	218.794	100.269
				54.0276	0.4591	270.073	0.1422	54.0278	0.6169			54.0278	0.82			54.0278	1.1349			54.0278	1.365			54.0278	1.5209			54.0276	1.6437							0.084	-8.072	0.084	-15.7	0.084	-15.7		390	218.762	219.352	100.27
				54.1665	0.4603	270.768	0.1401	54.1667	0.6181			54.1667	0.8215			54.1667	1.1365			54.1667	1.3665			54.1667	1.5225			54.1665	1.6455							0.083	-8.099	0.083	-15.7	0.083	-15.7		391	218.206	218.79	100.268
				54.3054	0.4616	271.462	0.1382	54.3056	0.6197			54.3056	0.8227			54.3056	1.1383			54.3056	1.3681			54.3056	1.524			54.3054	1.6474							0.082	-8.128	0.082	-15.7	0.082	-15.7		392	220.429	219.346	99.509
				54.4442	0.4628	272.156	0.136	54.4444	0.6209			54.4444	0.8243			54.4444	1.1396			54.4444	1.3693			54.4444	1.5256			54.4442	1.6493							0.081	-8.156	0.081	-15.8	0.081	-15.7		393	218.206	218.8	100.272
				54.5831	0.4637	272.851	0.1342	54.5833	0.6225			54.5833	0.8258			54.5833	1.1411			54.5833	1.3709			54.5833	1.5271			54.5831	1.6511							0.08	-8.183	0.08	-15.8	0.08	-15.8		394	217.651	218.803	100.529
				54.722	0.465	273.545	0.1323	54.7222	0.624			54.7222	0.8271			54.7222	1.1427			54.7222	1.3727			54.7222	1.5287			54.722	1.6533							0.079	-8.212	0.079	-15.8	0.079	-15.8		395	217.651	218.244	100.273
				54.8609	0.4665	274.239	0.1305	54.8611	0.6253			54.8611	0.8286			54.8611	1.1442			54.8611	1.3743			54.8611	1.5302			54.8609	1.6551							0.078	-8.241	0.078	-15.8	0.078	-15.8		396	217.651	218.241	100.271
				54.9998	0.4678	274.933	0.1283	55	0.6268			55	0.8299			55	1.1461			55	1.3758			55	1.5318			54.9998	1.657							0.077	-8.269	0.077	-15.8	0.077	-15.8		397	217.095	218.238	100.526
				55.1387	0.469	275.628	0.1264	55.1389	0.6281			55.1389	0.8314			55.1389	1.1476			55.1389	1.3774			55.1389	1.5333			55.1387	1.6589							0.076	-8.299	0.076	-15.8	0.076	-15.8		398	217.651	218.79	100.524
				55.2776	0.4703	276.322	0.1246	55.2778	0.6293			55.2778	0.833			55.2778	1.1489			55.2778	1.3786			55.2778	1.5345			55.2776	1.661							0.075	-8.327	0.075	-15.8	0.075	-15.8		399	217.651	218.238	100.27
				55.4165	0.4712	277.016	0.1227	55.4167	0.6312			55.4167	0.8342			55.4167	1.1504			55.4167	1.3805			55.4167	1.5364			55.4165	1.6629							0.074	-8.356	0.074	-15.8	0.074	-15.8		400	217.095	217.679	100.269
				55.5554	0.4724	277.71	0.1205	55.5556	0.6324			55.5556	0.8355			55.5556	1.152			55.5556	1.382			55.5556	1.538			55.5554	1.6648							0.073	-8.386	0.073	-15.8	0.073	-15.8		401	217.095	218.238	100.526
				55.6942	0.474	278.405	0.1187	55.6944	0.6339			55.6944	0.837			55.6944	1.1538			55.6944	1.3836			55.6944	1.5395			55.6942	1.6666							0.072	-8.416	0.072	-15.9	0.072	-15.8		402	217.651	218.235	100.268
				55.8331	0.4752	279.099	0.1171	55.8333	0.6352			55.8333	0.8382			55.8333	1.1554			55.8333	1.3848			55.8333	1.5411			55.8331	1.6688							0.071	-8.445	0.071	-15.9	0.071	-15.9		403	217.651	218.797	100.527
				55.972	0.4765	279.793	0.1153	55.9722	0.6364			55.9722	0.8398			55.9722	1.1569			55.9722	1.3864			55.9722	1.5423			55.972	1.6706							0.07	-8.474	0.07	-15.9	0.07	-15.9		404	217.651	218.797	100.527
				56.1109	0.4774	280.487	0.1131	56.1111	0.6383			56.1111	0.8413			56.1111	1.1585			56.1111	1.3879			56.1111	1.5442			56.1109	1.6725							0.069	-8.504	0.069	-15.9	0.069	-15.9		405	218.206	218.794	100.269
				56.2498	0.4786	281.182	0.1112	56.25	0.6395			56.25	0.8426			56.25	1.1597			56.25	1.3895			56.25	1.5457			56.2498	1.6744							0.068	-8.534	0.068	-15.9	0.068	-15.9		406	218.206	218.794	100.269
				56.3887	0.4799	281.876	0.1097	56.3889	0.6411			56.3889	0.8441			56.3889	1.1616			56.3889	1.391			56.3889	1.5473			56.3887	1.6762							0.067	-8.563	0.067	-15.9	0.067	-15.9		407	217.651	218.238	100.27
				56.5276	0.4811	282.57	0.1078	56.5278	0.6423			56.5278	0.8454			56.5278	1.1631			56.5278	1.3926			56.5278	1.5488			56.5276	1.6781							0.066	-8.593	0.066	-15.9	0.066	-15.9		408	217.651	218.8	100.528
				56.6665	0.4827	283.264	0.1057	56.6667	0.6439			56.6667	0.8466			56.6667	1.1647			56.6667	1.3938			56.6667	1.55			56.6665	1.6799							0.065	-8.624	0.065	-15.9	0.065	-15.9		409	218.206	218.803	100.274
				56.8054	0.4839	283.959	0.1041	56.8056	0.6451			56.8056	0.8479			56.8056	1.1662			56.8056	1.3957			56.8056	1.5519			56.8054	1.6818							0.064	-8.653	0.064	-15.9	0.064	-15.9		410	218.206	218.79	100.268
				56.9442	0.4851	284.653	0.1023	56.9444	0.6467			56.9444	0.8497			56.9444	1.1678			56.9444	1.3972			56.9444	1.5535			56.9442	1.684							0.063	-8.685	0.063	-16	0.063	-15.9		411	218.206	219.349	100.524
				57.0831	0.4864	285.347	0.1007	57.0833	0.6482			57.0833	0.851			57.0833	1.1697			57.0833	1.3984			57.0833	1.555			57.0831	1.6858							0.062	-8.715	0.062	-16	0.062	-16		412	218.206	218.797	100.271
				57.222	0.4873	286.041	0.0985	57.2222	0.6494			57.2222	0.8522			57.2222	1.1712			57.2222	1.4			57.2222	1.5566			57.222	1.6877							0.061	-8.746	0.061	-16	0.061	-16		413	218.206	218.803	100.274
				57.3609	0.4885	286.736	0.097	57.3611	0.651			57.3611	0.8537			57.3611	1.1724			57.3611	1.4012			57.3611	1.5581			57.3609	1.6896							0.06	-8.779	0.06	-16	0.06	-16		414	218.206	219.356	100.527
				57.4998	0.4901	287.43	0.0954	57.5	0.6522			57.5	0.855			57.5	1.174			57.5	1.4031			57.5	1.5597			57.4998	1.6917							0.059	-8.809	0.059	-16	0.059	-16		415	218.206	218.803	100.274
				57.6387	0.4913	288.124	0.0936	57.6389	0.6538			57.6389	0.8565			57.6389	1.1755			57.6389	1.4046			57.6389	1.5612			57.6387	1.6936							0.058	-8.842	0.058	-16	0.058	-16		416	218.206	219.371	100.534
				57.7776	0.4926	288.818	0.092	57.7778	0.6553			57.7778	0.8578			57.7778	1.1774			57.7778	1.4059			57.7778	1.5628			57.7776	1.6954							0.057	-8.872	0.057	-16	0.057	-16		417	218.206	218.813	100.278
				57.9165	0.4938	289.513	0.0899	57.9167	0.6566			57.9167	0.8593			57.9167	1.179			57.9167	1.4074			57.9167	1.5643			57.9165	1.6973							0.056	-8.903	0.056	-16	0.056	-16		418	217.651	217.695	100.02
				58.0554	0.4951	290.207	0.0883	58.0556	0.6581			58.0556	0.8606			58.0556	1.1805			58.0556	1.4087			58.0556	1.5656			58.0554	1.6995							0.055	-8.936	0.055	-16.1	0.055	-16		419	217.095	218.251	100.532
				58.1942	0.496	290.901	0.0868	58.1944	0.6594			58.1944	0.8618			58.1944	1.1821			58.1944	1.4105			58.1944	1.5677			58.1942	1.7013							0.054	-8.966	0.054	-16.1	0.054	-16.1		420	217.651	218.251	100.276
				58.3331	0.4975	291.595	0.0849	58.3333	0.6606			58.3333	0.863			58.3333	1.1836			58.3333	1.4118			58.3333	1.569			58.3331	1.7032							0.053	-8.999	0.053	-16.1	0.053	-16.1		421	217.651	218.257	100.279
				58.472	0.4988	292.29	0.083	58.4722	0.6625			58.4722	0.8649			58.4722	1.1855			58.4722	1.413			58.4722	1.5705			58.472	1.7051							0.052	-9.031	0.052	-16.1	0.052	-16.1		422	217.095	218.263	100.538
				58.6109	0.5	292.984	0.0815	58.6111	0.6637			58.6111	0.8661			58.6111	1.187			58.6111	1.4146			58.6111	1.5721			58.6109	1.7072							0.051	-9.062	0.051	-16.1	0.051	-16.1		423	217.651	218.251	100.276
				58.7498	0.5013	293.678	0.0799	58.75	0.6653			58.75	0.8674			58.75	1.1886			58.75	1.4161			58.75	1.5736			58.7498	1.7091							0.05	-9.093	0.05	-16.1	0.05	-16.1		424	217.651	218.797	100.527
				58.8887	0.5025	294.372	0.0784	58.8889	0.6665			58.8889	0.8689			58.8889	1.1898			58.8889	1.4174			58.8889	1.5755			58.8887	1.7109							0.049	-9.126	0.049	-16.1	0.049	-16.1		425	217.651	218.244	100.273
				59.0276	0.5037	295.067	0.0768	59.0278	0.6677			59.0278	0.8702			59.0278	1.1914			59.0278	1.4189			59.0278	1.577			59.0276	1.7128							0.048	-9.158	0.048	-16.1	0.048	-16.1		426	217.651	218.244	100.273
				59.1665	0.5053	295.761	0.075	59.1667	0.6696			59.1667	0.8714			59.1667	1.1932			59.1667	1.4205			59.1667	1.5783			59.1665	1.7147							0.047	-9.191	0.047	-16.2	0.047	-16.2		427	217.651	218.241	100.271
				59.3054	0.5065	296.455	0.0731	59.3056	0.6708			59.3056	0.873			59.3056	1.1948			59.3056	1.4217			59.3056	1.5798			59.3054	1.7168							0.046	-9.224	0.046	-16.2	0.046	-16.2		428	217.651	218.244	100.273
				59.4442	0.5075	297.149	0.0716	59.4444	0.6724			59.4444	0.8742			59.4444	1.1963			59.4444	1.4233			59.4444	1.5814			59.4442	1.7187							0.045	-9.257	0.045	-16.2	0.045	-16.2		429	217.651	219.349	100.78
				59.5831	0.5087	297.844	0.07	59.5833	0.6736			59.5833	0.8758			59.5833	1.1979			59.5833	1.4245			59.5833	1.5832			59.5831	1.7206							0.044	-9.291	0.044	-16.2	0.044	-16.2		430	218.762	219.349	100.268
				59.722	0.5099	298.538	0.0685	59.7222	0.6749			59.7222	0.877			59.7222	1.1997			59.7222	1.4257			59.7222	1.5848			59.722	1.7224							0.043	-9.324	0.043	-16.2	0.043	-16.2		431	218.206	218.803	100.274
				59.8609	0.5112	299.232	0.0669	59.8611	0.6767			59.8611	0.8782			59.8611	1.2013			59.8611	1.4276			59.8611	1.586			59.8609	1.7246							0.042	-9.358	0.042	-16.2	0.042	-16.2		432	218.206	218.794	100.269
				59.9998	0.5124	299.926	0.0654	60	0.678			60	0.8801			60	1.2028			60	1.4288			60	1.5876			59.9998	1.7265							0.041	-9.39	0.041	-16.2	0.041	-16.2		433	218.206	218.79	100.268
				60.1387	0.514	300.621	0.0638	60.1389	0.6795			60.1389	0.8813			60.1389	1.2044			60.1389	1.4304			60.1389	1.5891			60.1387	1.7283							0.04	-9.425	0.04	-16.2	0.04	-16.2		434	218.206	219.343	100.521
				60.2776	0.5152	301.315	0.0623	60.2778	0.6808			60.2778	0.8826			60.2778	1.2059			60.2778	1.4316			60.2778	1.591			60.2776	1.7302							0.039	-9.46	0.039	-16.3	0.039	-16.3		435	218.762	218.787	100.012
				60.4165	0.5164	302.009	0.0607	60.4167	0.6823			60.4167	0.8838			60.4167	1.2078			60.4167	1.4329			60.4167	1.5925			60.4165	1.7323							0.038	-9.493	0.038	-16.3	0.038	-16.3		436	218.206	219.349	100.524
				60.5554	0.5177	302.703	0.0592	60.5556	0.6835			60.5556	0.8851			60.5556	1.209			60.5556	1.4347			60.5556	1.5941			60.5554	1.7342							0.037	-9.527	0.037	-16.3	0.037	-16.3		437	218.762	219.352	100.27
				60.6942	0.5189	303.398	0.0576	60.6944	0.6851			60.6944	0.8866			60.6944	1.2106			60.6944	1.436			60.6944	1.5956			60.6942	1.7361							0.036	-9.562	0.036	-16.3	0.036	-16.3		438	218.762	220.463	100.778
				60.8331	0.5202	304.092	0.0561	60.8333	0.6866			60.8333	0.8878			60.8333	1.2121			60.8333	1.4372			60.8333	1.5972			60.8331	1.7385							0.035	-9.596	0.035	-16.3	0.035	-16.3		439	219.317	219.898	100.265
				60.972	0.5217	304.786	0.0545	60.9722	0.6879			60.9722	0.8894			60.9722	1.2137			60.9722	1.4388			60.9722	1.599			60.972	1.7404							0.034	-9.631	0.034	-16.3	0.034	-16.3		440	218.762	219.898	100.52
				61.1109	0.523	305.48	0.0533	61.1111	0.6894			61.1111	0.8906			61.1111	1.2155			61.1111	1.44			61.1111	1.6003			61.1109	1.7423							0.033	-9.666	0.033	-16.3	0.033	-16.3		441	219.317	219.911	100.271
				61.2498	0.5242	306.175	0.0514	61.25	0.6907			61.25	0.8919			61.25	1.2171			61.25	1.4412			61.25	1.6018			61.2498	1.7441							0.032	-9.7	0.032	-16.4	0.032	-16.4		442	219.317	219.905	100.268
				61.3887	0.5254	306.869	0.0499	61.3889	0.6919			61.3889	0.8931			61.3889	1.2186			61.3889	1.4431			61.3889	1.6034			61.3887	1.7463							0.031	-9.736	0.031	-16.4	0.031	-16.4		443	219.317	220.467	100.524
				61.5276	0.5264	307.563	0.0486	61.5278	0.6938			61.5278	0.8947			61.5278	1.2202			61.5278	1.4443			61.5278	1.6049			61.5276	1.7482							0.03	-9.771	0.03	-16.4	0.03	-16.4		444	219.873	220.473	100.273
				61.6665	0.5279	308.257	0.0471	61.6667	0.695			61.6667	0.8962			61.6667	1.2217			61.6667	1.4456			61.6667	1.6068			61.6665	1.75							0.029	-9.807	0.029	-16.4	0.029	-16.4		445	219.873	220.473	100.273
				61.8054	0.5292	308.952	0.0458	61.8056	0.6966			61.8056	0.8975			61.8056	1.2236			61.8056	1.4468			61.8056	1.6083			61.8054	1.7519							0.028	-9.843	0.028	-16.4	0.028	-16.4		446	219.873	221.022	100.523
				61.9442	0.5307	309.646	0.044	61.9444	0.6978			61.9444	0.8987			61.9444	1.2251			61.9444	1.4484			61.9444	1.6099			61.9442	1.754							0.027	-9.879	0.027	-16.4	0.027	-16.4		447	219.873	220.467	100.27
				62.0831	0.5316	310.34	0.0427	62.0833	0.699			62.0833	0.8999			62.0833	1.2267			62.0833	1.4499			62.0833	1.6114			62.0831	1.7559							0.026	-9.916	0.026	-16.4	0.026	-16.4		448	219.873	221.022	100.523
				62.222	0.5329	311.034	0.0412	62.2222	0.7009			62.2222	0.9012			62.2222	1.2282			62.2222	1.4512			62.2222	1.613			62.222	1.7578							0.025	-9.952	0.025	-16.5	0.025	-16.5		449	220.429	221.022	100.269
				62.3609	0.5341	311.729	0.0399	62.3611	0.7021			62.3611	0.9024			62.3611	1.2298			62.3611	1.4524			62.3611	1.6148			62.3609	1.7596							0.024	-9.988	0.024	-16.5	0.024	-16.5		450	219.873	220.479	100.276
				62.4998	0.5354	312.423	0.0384	62.5	0.7034			62.5	0.9043			62.5	1.2313			62.5	1.4539			62.5	1.6164			62.4998	1.7621							0.023	-10	0.023	-16.5	0.023	-16.5		451	219.873	221.029	100.526
				62.6387	0.5369	313.117	0.0372	62.6389	0.7049			62.6389	0.9055			62.6389	1.2332			62.6389	1.4552			62.6389	1.6179			62.6387	1.764							0.022	-10.1	0.022	-16.5	0.022	-16.5		452	220.429	221.025	100.271
				62.7776	0.5381	313.811	0.0356	62.7778	0.7062			62.7778	0.9068			62.7778	1.2344			62.7778	1.4564			62.7778	1.6195			62.7776	1.7658							0.021	-10.1	0.021	-16.5	0.021	-16.5		453	219.873	220.47	100.271
				62.9165	0.5394	314.506	0.0341	62.9167	0.708			62.9167	0.908			62.9167	1.236			62.9167	1.458			62.9167	1.6214			62.9165	1.7677							0.02	-10.1	0.02	-16.5	0.02	-16.5		454	219.873	220.467	100.27
				63.0554	0.5406	315.2	0.0328	63.0556	0.7093			63.0556	0.9095			63.0556	1.2375			63.0556	1.4592			63.0556	1.6229			63.0554	1.7699							0.019	-10.2	0.019	-16.5	0.019	-16.6		455	220.429	221.025	100.271
				63.1942	0.5419	315.894	0.0316	63.1944	0.7105			63.1944	0.9105			63.1944	1.2394			63.1944	1.4605			63.1944	1.6241			63.1942	1.7717							0.018	-10.2	0.018	-16.6	0.018	-16.6		456	220.429	221.038	100.277
				63.3331	0.5431	316.588	0.0303	63.3333	0.7121			63.3333	0.9123			63.3333	1.241			63.3333	1.462			63.3333	1.6257			63.3331	1.7736							0.017	-10.3	0.017	-16.6	0.017	-16.6		457	220.429	221.035	100.275
				63.472	0.5447	317.283	0.0291	63.4722	0.7133			63.4722	0.9136			63.4722	1.2425			63.4722	1.4632			63.4722	1.6272			63.472	1.7754							0.016	-10.3	0.016	-16.6	0.016	-16.6		458	220.429	221.584	100.524
				63.6109	0.5459	317.977	0.0272	63.6111	0.7145			63.6111	0.9148			63.6111	1.2441			63.6111	1.4645			63.6111	1.6291			63.6109	1.7779							0.015	-10.3	0.015	-16.6	0.015	-16.6		459	220.984	221.584	100.272
				63.7498	0.5471	318.671	0.026	63.75	0.7164			63.75	0.9161			63.75	1.2456			63.75	1.466			63.75	1.6307			63.7498	1.7798							0.014	-10.4	0.014	-16.6	0.014	-16.6		460	220.984	222.149	100.527
				63.8887	0.5484	319.365	0.0248	63.8889	0.7176			63.8889	0.9173			63.8889	1.2475			63.8889	1.4673			63.8889	1.6322			63.8887	1.7816							0.013	-10.4	0.013	-16.6	0.013	-16.6		461	220.984	221.581	100.27
				64.0276	0.5496	320.06	0.0235	64.0278	0.7189			64.0278	0.9188			64.0278	1.249			64.0278	1.4688			64.0278	1.6338			64.0276	1.7835							0.012	-10.4	0.012	-16.7	0.012	-16.7		462	220.984	221.603	100.28
				64.1665	0.5509	320.754	0.0223	64.1667	0.7204			64.1667	0.9201			64.1667	1.2506			64.1667	1.4701			64.1667	1.6353			64.1665	1.7857							0.011	-10.5	0.011	-16.7	0.011	-16.7		463	220.984	222.14	100.523
				64.3054	0.5524	321.448	0.021	64.3056	0.7217			64.3056	0.9216			64.3056	1.2521			64.3056	1.4713			64.3056	1.6372			64.3054	1.7878							0.01	-10.4	0.01	-16.5	0.01	-16.5		464	220.984	221.606	100.282
				64.4442	0.5536	322.142	0.0195	64.4444	0.7229			64.4444	0.9229			64.4444	1.2534			64.4444	1.4725			64.4444	1.6387			64.4442	1.7897							0.011	-10.1	0.011	-16.2	0.011	-16.2		465	220.984	222.146	100.526
				64.5831	0.5549	322.837	0.0182	64.5833	0.7248			64.5833	0.9241			64.5833	1.2552			64.5833	1.4741			64.5833	1.6403			64.5831	1.7916							0.012	-9.79	0.012	-15.9	0.012	-15.9		466	221.54	222.156	100.278
				64.722	0.5561	323.531	0.017	64.7222	0.726			64.7222	0.9254			64.7222	1.2568			64.7222	1.4753			64.7222	1.6418			64.722	1.7937							0.013	-9.524	0.013	-15.6	0.013	-15.6		467	221.54	222.162	100.281
				64.8609	0.5574	324.225	0.0161	64.8611	0.7273			64.8611	0.9269			64.8611	1.2583			64.8611	1.4766			64.8611	1.6434			64.8609	1.7959							0.014	-9.265	0.014	-15.3	0.014	-15.3		468	221.54	222.724	100.534
				64.9998	0.5586	324.919	0.0148	65	0.7288			65	0.9281			65	1.2599			65	1.4778			65	1.6452			64.9998	1.7978							0.015	-9.015	0.015	-15	0.015	-15		469	221.54	222.165	100.282
				65.1387	0.5602	325.613	0.0136	65.1389	0.73			65.1389	0.9294			65.1389	1.2614			65.1389	1.4794			65.1389	1.6468			65.1387	1.7996							0.016	-8.773	0.016	-14.7	0.016	-14.7		470	221.54	222.708	100.527
				65.2776	0.5614	326.308	0.012	65.2778	0.7316			65.2778	0.9306			65.2778	1.2633			65.2778	1.4809			65.2778	1.6483			65.2776	1.8018							0.017	-8.536	0.017	-14.4	0.017	-14.4		471	221.54	222.152	100.277
				65.4165	0.5626	327.002	0.0108	65.4167	0.7331			65.4167	0.9319			65.4167	1.2648			65.4167	1.4822			65.4167	1.6499			65.4165	1.8036							0.018	-8.304	0.018	-14.1	0.018	-14.2		472	221.54	222.146	100.274
				65.5554	0.5639	327.557	0.0099	65.5556	0.7344			65.5556	0.9334			65.5556	1.2664			65.5556	1.4834			65.5556	1.6514			65.5554	1.8058							0.019	-8.08	0.019	-13.9	0.019	-13.9		473	221.54	222.695	100.522
				65.6942	0.5651			65.6944	0.7356			65.6944	0.935			65.6944	1.2679			65.6944	1.4846			65.6944	1.6536			65.6942	1.8077							0.02	-7.859	0.02	-13.6	0.02	-13.7		474	221.54	222.143	100.272
				65.8331	0.5664			65.8333	0.7369			65.8333	0.9362			65.8333	1.2695			65.8333	1.4859			65.8333	1.6548			65.8331	1.8098							0.021	-7.646	0.021	-13.4	0.021	-13.4		475	220.984	221.594	100.276
				65.972	0.5679			65.9722	0.7384			65.9722	0.9375			65.9722	1.271			65.9722	1.4871			65.9722	1.6567			65.972	1.812							0.022	-7.437	0.022	-13.1	0.022	-13.2		476	220.984	221.59	100.274
				66.1109	0.5691			66.1111	0.74			66.1111	0.9387			66.1111	1.2726			66.1111	1.4887			66.1111	1.6582			66.1109	1.8139							0.023	-7.232	0.023	-12.9	0.023	-13		477	220.429	222.152	100.782
				66.2498	0.5707			66.25	0.7412			66.25	0.9399			66.25	1.2741			66.25	1.4899			66.25	1.6598			66.2498	1.8157							0.024	-7.03	0.024	-12.7	0.024	-12.7		478	220.984	221.594	100.276
				66.3887	0.5716			66.3889	0.7428			66.3889	0.9412			66.3889	1.2757			66.3889	1.4915			66.3889	1.6617			66.3887	1.8182							0.025	-6.834	0.025	-12.5	0.025	-12.5		479	220.429	221.054	100.284
				66.5276	0.5729			66.5278	0.744			66.5278	0.9427			66.5278	1.2772			66.5278	1.4927			66.5278	1.6632			66.5276	1.8201							0.026	-6.64	0.026	-12.2	0.026	-12.3		480	220.429	221.6	100.531
				66.6665	0.5744			66.6667	0.7452			66.6667	0.9443			66.6667	1.2791			66.6667	1.4939			66.6667	1.6648			66.6665	1.8222							0.027	-6.452	0.027	-12	0.027	-12.1		481	220.984	221.578	100.269
				66.8054	0.576			66.8056	0.7471			66.8056	0.9452			66.8056	1.2806			66.8056	1.4952			66.8056	1.6663			66.8054	1.8241							0.028	-6.265	0.028	-11.8	0.028	-11.9		482	220.429	221.025	100.271
				66.9442	0.5772			66.9444	0.7483			66.9444	0.9468			66.9444	1.2819			66.9444	1.4967			66.9444	1.6682			66.9442	1.8263							0.029	-6.085	0.029	-11.6	0.029	-11.6		483	220.429	221.022	100.269
				67.0831	0.5784			67.0833	0.7496			67.0833	0.948			67.0833	1.2834			67.0833	1.498			67.0833	1.6697			67.0831	1.8284							0.03	-5.909	0.03	-11.4	0.03	-11.4		484	220.429	221.571	100.518
				67.222	0.5797			67.2222	0.7511			67.2222	0.9492			67.2222	1.285			67.2222	1.4992			67.2222	1.6713			67.222	1.8303							0.031	-5.735	0.031	-11.2	0.031	-11.2		485	220.984	221.016	100.014
				67.3609	0.5809			67.3611	0.7524			67.3611	0.9508			67.3611	1.2868			67.3611	1.5004			67.3611	1.6728			67.3609	1.8325							0.032	-5.566	0.032	-11	0.032	-11		486	219.873	221.016	100.52
				67.4998	0.5822			67.5	0.7536			67.5	0.952			67.5	1.2884			67.5	1.5017			67.5	1.6744			67.4998	1.8343							0.033	-5.398	0.033	-10.8	0.033	-10.8		487	220.429	221.019	100.268
				67.6387	0.5837			67.6389	0.7552			67.6389	0.9533			67.6389	1.2899			67.6389	1.5029			67.6389	1.6762			67.6387	1.8368							0.034	-5.233	0.034	-10.6	0.034	-10.7		488	219.873	221.01	100.517
				67.7776	0.585			67.7778	0.7567			67.7778	0.9545			67.7778	1.2912			67.7778	1.5045			67.7778	1.6781			67.7776	1.8387							0.035	-5.072	0.035	-10.4	0.035	-10.5		489	220.429	221.565	100.516
				67.9165	0.5862			67.9167	0.7579			67.9167	0.9557			67.9167	1.2927			67.9167	1.5057			67.9167	1.6796			67.9165	1.8408							0.036	-4.913	0.036	-10.2	0.036	-10.3		490	220.429	221.565	100.516
				68.0554	0.5874			68.0556	0.7592			68.0556	0.957			68.0556	1.2946			68.0556	1.507			68.0556	1.6812			68.0554	1.8427							0.037	-4.758	0.037	-10.1	0.037	-10.1		491	220.984	221.571	100.266
				68.1942	0.5887			68.1944	0.7607			68.1944	0.9588			68.1944	1.2961			68.1944	1.5082			68.1944	1.6827			68.1942	1.8452							0.038	-4.606	0.038	-9.868	0.038	-9.93		492	220.984	222.13	100.519
				68.3331	0.5899			68.3333	0.762			68.3333	0.9601			68.3333	1.2974			68.3333	1.5094			68.3333	1.6846			68.3331	1.847							0.039	-4.457	0.039	-9.693	0.039	-9.755		493	221.54	222.676	100.513
				68.472	0.5915			68.4722	0.7635			68.4722	0.9613			68.4722	1.2989			68.4722	1.5107			68.4722	1.6861			68.472	1.8492							0.04	-4.312	0.04	-9.521	0.04	-9.584		494	222.092	222.683	100.266
				68.6109	0.5927			68.6111	0.7648			68.6111	0.9626			68.6111	1.3005			68.6111	1.5122			68.6111	1.6877			68.6109	1.8514							0.041	-4.168	0.041	-9.35	0.041	-9.414		495	222.092	222.683	100.266
				68.7498	0.5943			68.75	0.766			68.75	0.9638			68.75	1.3023			68.75	1.5135			68.75	1.6892			68.7498	1.8536							0.042	-4.027	0.042	-9.184	0.042	-9.247		496	221.54	222.679	100.514
				68.8887	0.5952			68.8889	0.7676			68.8889	0.965			68.8889	1.3036			68.8889	1.5147			68.8889	1.6908			68.8887	1.8554							0.043	-3.887	0.043	-9.021	0.043	-9.084		497	222.095	222.695	100.27
				69.0276	0.5967			69.0278	0.7688			69.0278	0.9666			69.0278	1.3051			69.0278	1.5159			69.0278	1.693			69.0276	1.8576							0.044	-3.751	0.044	-8.856	0.044	-8.922		498	222.092	223.251	100.522
				69.1665	0.598			69.1667	0.77			69.1667	0.9678			69.1667	1.3067			69.1667	1.5172			69.1667	1.6942			69.1665	1.8601							0.045	-3.619	0.045	-8.697	0.045	-8.764		499	223.203	223.244	100.018
				69.3054	0.5995			69.3056	0.7716			69.3056	0.9691			69.3056	1.3082			69.3056	1.5184			69.3056	1.6961			69.3054	1.8619							0.046	-3.487	0.046	-8.539	0.046	-8.606		500	222.648	223.806	100.52
				69.4442	0.6008			69.4444	0.7731			69.4444	0.9703			69.4444	1.3098			69.4444	1.52			69.4444	1.6976			69.4442	1.8641							0.047	-3.358	0.047	-8.384	0.047	-8.452		501	222.648	223.257	100.274
				69.5831	0.602			69.5833	0.7744			69.5833	0.9716			69.5833	1.3113			69.5833	1.5212			69.5833	1.6995			69.5831	1.866							0.048	-3.233	0.048	-8.232	0.048	-8.3		502	222.648	223.8	100.518
				69.722	0.6032			69.7222	0.7756			69.7222	0.9734			69.7222	1.3129			69.7222	1.5225			69.7222	1.701			69.722	1.8684							0.049	-3.107	0.049	-8.081	0.049	-8.149		503	223.203	223.822	100.277
				69.8609	0.6045			69.8611	0.7769			69.8611	0.9747			69.8611	1.3141			69.8611	1.5237			69.8611	1.7026			69.8609	1.8706							0.05	-2.985	0.05	-7.932	0.05	-8.002		504	223.203	223.825	100.279
				69.9998	0.6057			70	0.7784			70	0.9759			70	1.3157			70	1.5249			70	1.7041			69.9998	1.8728							0.051	-2.866	0.051	-7.787	0.051	-7.856		505	222.648	223.816	100.525
				70.1387	0.6073			70.1389	0.78			70.1389	0.9771			70.1389	1.3175			70.1389	1.5262			70.1389	1.706			70.1387	1.875							0.052	-2.749	0.052	-7.642	0.052	-7.712		506	223.203	224.384	100.529
				70.2776	0.6088			70.2778	0.7812			70.2778	0.9784			70.2778	1.3188			70.2778	1.5277			70.2778	1.7078			70.2776	1.8771							0.053	-2.632	0.053	-7.5	0.053	-7.571		507	223.203	223.829	100.28
				70.4165	0.6098			70.4167	0.7824			70.4167	0.9796			70.4167	1.3203			70.4167	1.529			70.4167	1.7094			70.4165	1.8793							0.054	-2.518	0.054	-7.36	0.054	-7.431		508	223.203	223.819	100.276
				70.5554	0.6113			70.5556	0.7837			70.5556	0.9809			70.5556	1.3219			70.5556	1.5302			70.5556	1.7109			70.5554	1.8815							0.055	-2.405	0.055	-7.221	0.055	-7.292		509	222.648	223.27	100.279
				70.6942	0.6125			70.6944	0.7849			70.6944	0.9824			70.6944	1.3231			70.6944	1.5314			70.6944	1.7125			70.6942	1.8836							0.056	-2.294	0.056	-7.085	0.056	-7.156		510	222.648	223.819	100.526
				70.8331	0.6138			70.8333	0.7868			70.8333	0.9836			70.8333	1.325			70.8333	1.5327			70.8333	1.714			70.8331	1.8858							0.057	-2.186	0.057	-6.95	0.057	-7.021		511	223.203	224.381	100.528
				70.972	0.6153			70.9722	0.788			70.9722	0.9852			70.9722	1.3265			70.9722	1.5339			70.9722	1.7159			70.972	1.888							0.058	-2.078	0.058	-6.817	0.058	-6.888		512	223.759	224.384	100.279
				71.1109	0.6166			71.1111	0.7893			71.1111	0.9864			71.1111	1.3278			71.1111	1.5355			71.1111	1.7178			71.1109	1.8901							0.059	-1.972	0.059	-6.685	0.059	-6.757		513	223.759	225.492	100.775
				71.2498	0.6178			71.25	0.7905			71.25	0.9877			71.25	1.3293			71.25	1.537			71.25	1.7193			71.2498	1.8926							0.06	-1.867	0.06	-6.556	0.06	-6.627		514	223.759	224.387	100.281
				71.3887	0.6191			71.3889	0.7917			71.3889	0.9892			71.3889	1.3306			71.3889	1.538			71.3889	1.7209			71.3887	1.8948							0.061	-1.767	0.061	-6.43	0.061	-6.501		515	223.759	224.397	100.285
				71.5276	0.6203			71.5278	0.793			71.5278	0.9905			71.5278	1.3321			71.5278	1.5392			71.5278	1.7224			71.5276	1.897							0.062	-1.664	0.062	-6.302	0.062	-6.375		516	223.759	224.4	100.287
				71.6665	0.6222			71.6667	0.7948			71.6667	0.9917			71.6667	1.3337			71.6667	1.5404			71.6667	1.7246			71.6665	1.8994							0.063	-1.564	0.063	-6.177	0.063	-6.249		517	223.759	224.387	100.281
				71.8054	0.6234			71.8056	0.7961			71.8056	0.9929			71.8056	1.3352			71.8056	1.5417			71.8056	1.7261			71.8054	1.9016							0.064	-1.467	0.064	-6.058	0.064	-6.128		518	223.203	224.933	100.775
				71.9442	0.6246			71.9444	0.7973			71.9444	0.9942			71.9444	1.3368			71.9444	1.5432			71.9444	1.7277			71.9442	1.9035							0.065	-1.37	0.065	-5.937	0.065	-6.007		519	224.314	224.927	100.273
				72.0831	0.6259			72.0833	0.7986			72.0833	0.9954			72.0833	1.338			72.0833	1.5448			72.0833	1.7292			72.0831	1.9063							0.066	-1.274	0.066	-5.818	0.066	-5.889		520	224.314	224.927	100.273
				72.222	0.6271			72.2222	0.7998			72.2222	0.997			72.2222	1.3395			72.2222	1.546			72.2222	1.7311			72.222	1.9084							0.067	-1.181	0.067	-5.7	0.067	-5.771		521	223.759	224.94	100.528
				72.3609	0.6284			72.3611	0.801			72.3611	0.9982			72.3611	1.3411			72.3611	1.5469			72.3611	1.7327			72.3609	1.9106							0.068	-1.087	0.068	-5.584	0.068	-5.655		522	224.314	225.498	100.528
				72.4998	0.6299			72.5	0.8026			72.5	0.9995			72.5	1.3426			72.5	1.5482			72.5	1.7345			72.4998	1.9128							0.069	-0.9953	0.069	-5.468	0.069	-5.539		523	224.87	225.502	100.281
				72.6387	0.6312			72.6389	0.8041			72.6389	1.001			72.6389	1.3439			72.6389	1.5497			72.6389	1.7361			72.6387	1.9149							0.07	-0.9054	0.07	-5.355	0.07	-5.426		524	227.648	225.505	99.059
				72.7776	0.6324			72.7778	0.8054			72.7778	1.0022			72.7778	1.3454			72.7778	1.5507			72.7778	1.7376			72.7776	1.9174							0.071	-0.8159	0.071	-5.243	0.071	-5.314		525	224.314	225.505	100.531
				72.9165	0.6336			72.9167	0.8066			72.9167	1.0035			72.9167	1.3467			72.9167	1.5525			72.9167	1.7395			72.9165	1.9196							0.072	-0.7286	0.072	-5.133	0.072	-5.203		526	224.87	225.505	100.282
				73.0554	0.6352			73.0556	0.8079			73.0556	1.005			73.0556	1.3485			73.0556	1.5535			73.0556	1.741			73.0554	1.9221							0.073	-0.6415	0.073	-5.024	0.073	-5.094		527	224.314	224.959	100.287
				73.1942	0.6364			73.1944	0.8094			73.1944	1.0063			73.1944	1.3498			73.1944	1.555			73.1944	1.7429			73.1942	1.9242							0.074	-0.5553	0.074	-4.917	0.074	-4.986		528	224.314	224.946	100.282
				73.3331	0.638			73.3333	0.8107			73.3333	1.0078			73.3333	1.351			73.3333	1.5559			73.3333	1.7444			73.3331	1.9264							0.075	-0.4708	0.075	-4.81	0.075	-4.88		529	224.314	225.502	100.529
				73.472	0.6392			73.4722	0.8119			73.4722	1.0091			73.4722	1.3526			73.4722	1.5575			73.4722	1.7463			73.472	1.9286							0.076	-0.3864	0.076	-4.705	0.076	-4.774		530	224.87	225.502	100.281
				73.6109	0.6405			73.6111	0.8134			73.6111	1.0103			73.6111	1.3538			73.6111	1.559			73.6111	1.7482			73.6109	1.9314							0.077	-0.304	0.077	-4.602	0.077	-4.67		531	224.314	224.943	100.28
				73.7498	0.6417			73.75	0.8147			73.75	1.0115			73.75	1.355			73.75	1.5603			73.75	1.7497			73.7498	1.9335							0.078	-0.2208	0.078	-4.5	0.078	-4.568		532	224.314	225.505	100.531
				73.8887	0.6429			73.8889	0.8159			73.8889	1.0131			73.8889	1.3569			73.8889	1.5615			73.8889	1.7513			73.8887	1.9357							0.079	-0.1389	0.079	-4.4	0.079	-4.467		533	224.87	225.502	100.281
				74.0276	0.6442			74.0278	0.8175			74.0278	1.0143			74.0278	1.3581			74.0278	1.5628			74.0278	1.7528			74.0276	1.9385							0.08	-0.05861	0.08	-4.301	0.08	-4.368		534	224.314	225.514	100.535
				74.1665	0.646			74.1667	0.8187			74.1667	1.0156			74.1667	1.3597			74.1667	1.564			74.1667	1.755			74.1665	1.9407							0.081	0.02055	0.081	-4.202	0.081	-4.27		535	224.314	224.956	100.286
				74.3054	0.6473			74.3056	0.82			74.3056	1.0168			74.3056	1.3609			74.3056	1.5652			74.3056	1.7565			74.3054	1.9428							0.082	0.1019	0.082	-4.104	0.082	-4.172		536	223.759	224.956	100.535
				74.4442	0.6485			74.4444	0.8212			74.4444	1.0181			74.4444	1.3622			74.4444	1.5668			74.4444	1.7581			74.4442	1.9456							0.083	0.1803	0.083	-4.008	0.083	-4.076		537	223.759	224.394	100.284
				74.5831	0.6498			74.5833	0.8224			74.5833	1.0196			74.5833	1.364			74.5833	1.568			74.5833	1.7599			74.5831	1.9478							0.084	0.2586	0.084	-3.912	0.084	-3.98		538	223.203	223.838	100.284
				74.722	0.651			74.7222	0.8237			74.7222	1.0212			74.7222	1.3653			74.7222	1.5693			74.7222	1.7615			74.722	1.95							0.085	0.3356	0.085	-3.819	0.085	-3.885		539	223.759	223.848	100.04
				74.8609	0.6522			74.8611	0.8252			74.8611	1.0224			74.8611	1.3665			74.8611	1.5705			74.8611	1.7633			74.8609	1.9525							0.086	0.4125	0.086	-3.727	0.086	-3.792		540	223.203	223.829	100.28
				74.9998	0.6538			75	0.8268			75	1.0236			75	1.3681			75	1.5718			75	1.7649			74.9998	1.9549							0.087	0.4899	0.087	-3.634	0.087	-3.7		541	222.648	223.279	100.284
				75.1387	0.6553			75.1389	0.828			75.1389	1.0249			75.1389	1.3693			75.1389	1.573			75.1389	1.7668			75.1387	1.9571							0.088	0.5651	0.088	-3.543	0.088	-3.609		542	222.648	223.829	100.53
				75.2776	0.6566			75.2778	0.8293			75.2778	1.0261			75.2778	1.3705			75.2778	1.5745			75.2778	1.7683			75.2776	1.9596							0.089	0.6393	0.089	-3.454	0.089	-3.518		543	222.648	223.273	100.281
				75.4165	0.6578			75.4167	0.8305			75.4167	1.0274			75.4167	1.3721			75.4167	1.5758			75.4167	1.7702			75.4165	1.9621							0.09	0.713	0.09	-3.367	0.09	-3.429		544	222.648	223.825	100.529
				75.5554	0.6591			75.5556	0.8317			75.5556	1.0289			75.5556	1.3736			75.5556	1.577			75.5556	1.772			75.5554	1.9645							0.091	0.7865	0.091	-3.28	0.091	-3.342		545	222.648	223.27	100.279
				75.6942	0.6603			75.6944	0.8333			75.6944	1.0305			75.6944	1.3749			75.6944	1.5783			75.6944	1.7736			75.6942	1.9667							0.092	0.8591	0.092	-3.191	0.092	-3.254		546	222.648	223.263	100.277
				75.8331	0.6618			75.8333	0.8345			75.8333	1.0317			75.8333	1.3761			75.8333	1.5795			75.8333	1.7751			75.8331	1.9695							0.093	0.9298	0.093	-3.106	0.093	-3.168		547	224.87	223.27	99.288
				75.972	0.6631			75.9722	0.8358			75.9722	1.0329			75.9722	1.3777			75.9722	1.5807			75.9722	1.777			75.972	1.972							0.094	1.002	0.094	-3.021	0.094	-3.083		548	222.648	223.26	100.275
				76.1109	0.6643			76.1111	0.837			76.1111	1.0342			76.1111	1.3789			76.1111	1.5823			76.1111	1.7788			76.1109	1.9742							0.095	1.073	0.095	-2.938	0.095	-2.998		549	222.648	223.263	100.277
				76.2498	0.6656			76.25	0.8382			76.25	1.0354			76.25	1.3805			76.25	1.5838			76.25	1.7804			76.2498	1.9769							0.096	1.142	0.096	-2.855	0.096	-2.916		550	222.648	223.254	100.272
				76.3887	0.6668			76.3889	0.8395			76.3889	1.037			76.3889	1.3817			76.3889	1.5851			76.3889	1.7823			76.3887	1.9791							0.097	1.211	0.097	-2.774	0.097	-2.833		551	222.095	222.692	100.269
				76.5276	0.6684			76.5278	0.841			76.5278	1.0382			76.5278	1.3829			76.5278	1.5863			76.5278	1.7838			76.5276	1.9816							0.098	1.279	0.098	-2.693	0.098	-2.754		552	222.095	222.683	100.264
				76.6665	0.6699			76.6667	0.8423			76.6667	1.0394			76.6667	1.3842			76.6667	1.5876			76.6667	1.7857			76.6665	1.9841							0.099	1.346	0.099	-2.614	0.099	-2.674		553	222.092	223.235	100.515
				76.8054	0.6711			76.8056	0.8435			76.8056	1.041			76.8056	1.3857			76.8056	1.5888			76.8056	1.7875			76.8054	1.9866							0.1	1.412	0.1	-2.535	0.1	-2.594		554	222.648	223.235	100.264
				76.9442	0.6724			76.9444	0.8448			76.9444	1.0422			76.9444	1.3873			76.9444	1.5904			76.9444	1.7891			76.9442	1.989							0.101	1.479	0.101	-2.456	0.101	-2.516		555	222.095	222.686	100.266
				77.0831	0.6736			77.0833	0.846			77.0833	1.0438			77.0833	1.3885			77.0833	1.5916			77.0833	1.7906			77.0831	1.9915							0.102	1.545	0.102	-2.376	0.102	-2.437		556	222.095	223.238	100.515
				77.222	0.6749			77.2222	0.8472			77.2222	1.045			77.2222	1.3898			77.2222	1.5928			77.2222	1.7925			77.222	1.9943							0.103	1.61	0.103	-2.299	0.103	-2.359		557	222.648	223.235	100.264
				77.3609	0.6767			77.3611	0.8488			77.3611	1.0466			77.3611	1.391			77.3611	1.5941			77.3611	1.7943			77.3609	1.9965							0.104	1.674	0.104	-2.224	0.104	-2.284		558	222.092	223.225	100.51
				77.4998	0.678			77.5	0.85			77.5	1.0478			77.5	1.3922			77.5	1.5953			77.5	1.7962			77.4998	1.999							0.105	1.736	0.105	-2.149	0.105	-2.21		559	222.648	223.79	100.513
				77.6387	0.6792			77.6389	0.8513			77.6389	1.0491			77.6389	1.3935			77.6389	1.5966			77.6389	1.7978			77.6387	2.0017							0.106	1.799	0.106	-2.075	0.106	-2.135		560	222.648	223.784	100.51
				77.7776	0.6804			77.7778	0.8525			77.7778	1.0503			77.7778	1.3953			77.7778	1.5981			77.7778	1.7996			77.7776	2.0042							0.107	1.86	0.107	-2.001	0.107	-2.061		561	223.203	223.784	100.26
				77.9165	0.6817			77.9167	0.8537			77.9167	1.0518			77.9167	1.3966			77.9167	1.5997			77.9167	1.8015			77.9165	2.0067							0.108	1.922	0.108	-1.927	0.108	-1.987		562	223.203	223.784	100.26
				78.0554	0.6829			78.0556	0.855			78.0556	1.0531			78.0556	1.3978			78.0556	1.6009			78.0556	1.803			78.0554	2.0095							0.109	1.982	0.109	-1.856	0.109	-1.916		563	223.203	224.343	100.511
				78.1942	0.6845			78.1944	0.8565			78.1944	1.0546			78.1944	1.3991			78.1944	1.6021			78.1944	1.8049			78.1942	2.012							0.11	2.042	0.11	-1.785	0.11	-1.844		564	223.759	224.352	100.265
				78.3331	0.6857			78.3333	0.8578			78.3333	1.0559			78.3333	1.4003			78.3333	1.6034			78.3333	1.8064			78.3331	2.0145							0.111	2.101	0.111	-1.714	0.111	-1.775		565	223.759	224.356	100.267
				78.472	0.687			78.4722	0.859			78.4722	1.0571			78.4722	1.4015			78.4722	1.6046			78.4722	1.8083			78.472	2.0172							0.112	2.159	0.112	-1.646	0.112	-1.707		566	223.759	224.908	100.514
				78.6109	0.6885			78.6111	0.8603			78.6111	1.0584			78.6111	1.4031			78.6111	1.6062			78.6111	1.8102			78.6109	2.0197							0.113	2.217	0.113	-1.576	0.113	-1.636		567	224.314	224.908	100.265
				78.7498	0.6897			78.75	0.8615			78.75	1.0599			78.75	1.4043			78.75	1.6074			78.75	1.812			78.7498	2.0222							0.114	2.274	0.114	-1.508	0.114	-1.567		568	224.314	224.921	100.27
				78.8887	0.691			78.8889	0.8627			78.8889	1.0611			78.8889	1.4056			78.8889	1.6086			78.8889	1.8136			78.8887	2.025							0.115	2.33	0.115	-1.44	0.115	-1.499		569	223.759	224.924	100.521
				79.0276	0.6925			79.0278	0.8643			79.0278	1.0627			79.0278	1.4068			79.0278	1.6102			79.0278	1.8154			79.0276	2.0275							0.116	2.386	0.116	-1.372	0.116	-1.432		570	224.314	225.473	100.517
				79.1665	0.6938			79.1667	0.8655			79.1667	1.0639			79.1667	1.4081			79.1667	1.6114			79.1667	1.8173			79.1665	2.03							0.117	2.44	0.117	-1.306	0.117	-1.366		571	224.87	225.476	100.27
				79.3054	0.695			79.3056	0.8668			79.3056	1.0652			79.3056	1.4093			79.3056	1.6127			79.3056	1.8191			79.3054	2.0328							0.118	2.495	0.118	-1.241	0.118	-1.3		572	224.87	225.473	100.268
				79.4442	0.6963			79.4444	0.868			79.4444	1.0664			79.4444	1.4109			79.4444	1.6142			79.4444	1.8207			79.4442	2.0352							0.119	2.549	0.119	-1.175	0.119	-1.235		573	224.87	225.489	100.275
				79.5831	0.6978			79.5833	0.8692			79.5833	1.068			79.5833	1.4121			79.5833	1.6155			79.5833	1.8226			79.5831	2.0377							0.12	2.602	0.12	-1.111	0.12	-1.172		574	224.314	224.927	100.273
				79.722	0.699			79.7222	0.8705			79.7222	1.0695			79.7222	1.4133			79.7222	1.6167			79.7222	1.8244			79.722	2.0408							0.121	2.654	0.121	-1.047	0.121	-1.107		575	224.314	225.483	100.521
				79.8609	0.7006			79.8611	0.872			79.8611	1.0708			79.8611	1.4146			79.8611	1.6183			79.8611	1.826			79.8609	2.0433							0.122	2.706	0.122	-0.9839	0.122	-1.045		576	229.867	225.479	98.091
				79.9998	0.7018			80	0.8733			80	1.072			80	1.4158			80	1.6195			80	1.8281			79.9998	2.0458							0.123	2.756	0.123	-0.9224	0.123	-0.9826		577	224.87	225.489	100.275
				80.1387	0.7031			80.1389	0.8745			80.1389	1.0732			80.1389	1.4171			80.1389	1.6207			80.1389	1.8297			80.1387	2.0486							0.124	2.807	0.124	-0.8603	0.124	-0.9209		578	224.87	226.041	100.521
				80.2776	0.7043			80.2778	0.8758			80.2778	1.0745			80.2778	1.4186			80.2778	1.6223			80.2778	1.8315			80.2776	2.0514							0.125	2.857	0.125	-0.7998	0.125	-0.8595		579	225.425	226.051	100.277
				80.4165	0.7056			80.4167	0.877			80.4167	1.076			80.4167	1.4198			80.4167	1.6235			80.4167	1.8334			80.4165	2.0538							0.126	2.906	0.126	-0.7385	0.126	-0.799		580	224.87	225.483	100.272
				80.5554	0.7068			80.5556	0.8782			80.5556	1.0776			80.5556	1.4211			80.5556	1.6248			80.5556	1.835			80.5554	2.0569							0.127	2.955	0.127	-0.678	0.127	-0.7382		581	224.87	226.594	100.767
				80.6942	0.7083			80.6944	0.8798			80.6944	1.0788			80.6944	1.422			80.6944	1.6263			80.6944	1.8371			80.6942	2.0594							0.128	3.002	0.128	-0.6194	0.128	-0.6798		582	225.425	226.051	100.277
				80.8331	0.7099			80.8333	0.881			80.8333	1.0801			80.8333	1.4233			80.8333	1.6276			80.8333	1.8387			80.8331	2.0619							0.129	3.051	0.129	-0.5596	0.129	-0.6207		583	224.87	226.038	100.52
				80.972	0.7111			80.9722	0.882			80.9722	1.0813			80.9722	1.4245			80.9722	1.6291			80.9722	1.8405			80.972	2.065							0.13	3.098	0.13	-0.5001	0.13	-0.5622		584	225.425	226.035	100.27
				81.1109	0.7124			81.1111	0.8832			81.1111	1.0832			81.1111	1.4257			81.1111	1.6303			81.1111	1.8424			81.1109	2.0675							0.131	3.144	0.131	-0.443	0.131	-0.5043		585	224.87	225.483	100.272
				81.2498	0.7136			81.25	0.8844			81.25	1.0844			81.25	1.4273			81.25	1.6316			81.25	1.8443			81.2498	2.0706							0.132	3.189	0.132	-0.3853	0.132	-0.4464		586	224.87	226.038	100.52
				81.3887	0.7149			81.3889	0.8857			81.3889	1.0856			81.3889	1.4285			81.3889	1.6328			81.3889	1.8461			81.3887	2.0731							0.133	3.235	0.133	-0.3285	0.133	-0.3889		587	224.87	226.044	100.522
				81.5276	0.7164			81.5278	0.8869			81.5278	1.0869			81.5278	1.4298			81.5278	1.6344			81.5278	1.848			81.5276	2.0758							0.134	3.278	0.134	-0.272	0.134	-0.3329		588	225.425	226.041	100.273
				81.6665	0.7176			81.6667	0.8885			81.6667	1.0881			81.6667	1.431			81.6667	1.6356			81.6667	1.8498			81.6665	2.0786							0.135	3.322	0.135	-0.2162	0.135	-0.2766		589	225.425	226.038	100.272
				81.8054	0.7189			81.8056	0.8897			81.8056	1.0897			81.8056	1.4319			81.8056	1.6372			81.8056	1.8517			81.8054	2.0814							0.136	3.365	0.136	-0.1608	0.136	-0.2218		590	228.756	226.038	98.812
				81.9442	0.7204			81.9444	0.8909			81.9444	1.0912			81.9444	1.4332			81.9444	1.6387			81.9444	1.8536			81.9442	2.0842							0.137	3.407	0.137	-0.1053	0.137	-0.1661		591	224.87	225.495	100.278
				82.0831	0.7217			82.0833	0.8922			82.0833	1.0925			82.0833	1.4347			82.0833	1.64			82.0833	1.8554			82.0831	2.087							0.138	3.449	0.138	-0.05138	0.138	-0.1108		592	224.314	224.933	100.276
				82.222	0.7229			82.2222	0.8934			82.2222	1.0937			82.2222	1.436			82.2222	1.6412			82.2222	1.857			82.222	2.0898							0.139	3.489	0.139	0.002682	0.139	-0.05854		593	224.314	225.489	100.524
				82.3609	0.7245			82.3611	0.8947			82.3611	1.0953			82.3611	1.4372			82.3611	1.6424			82.3611	1.8588			82.3609	2.0926							0.14	3.531	0.14	0.05638	0.14	-0.004339		594	224.314	225.489	100.524
				82.4998	0.7257			82.5	0.8959			82.5	1.0965			82.5	1.4384			82.5	1.6437			82.5	1.861			82.4998	2.0954							0.141	3.57	0.141	0.1083	0.141	0.04741		595	224.314	224.937	100.277
				82.6387	0.7269			82.6389	0.8971			82.6389	1.0977			82.6389	1.4394			82.6389	1.6455			82.6389	1.8629			82.6387	2.0982							0.142	3.61	0.142	0.1602	0.142	0.1006		596	224.314	225.492	100.525
				82.7776	0.7282			82.7778	0.8984			82.7778	1.0993			82.7778	1.4406			82.7778	1.6468			82.7778	1.8644			82.7776	2.101							0.143	3.649	0.143	0.2128	0.143	0.153		597	224.314	224.933	100.276
				82.9165	0.7294			82.9167	0.8996			82.9167	1.1005			82.9167	1.4422			82.9167	1.648			82.9167	1.8666			82.9165	2.1041							0.144	3.686	0.144	0.2633	0.144	0.2033		598	224.314	225.492	100.525
				83.0554	0.7307			83.0556	0.9009			83.0556	1.1021			83.0556	1.4434			83.0556	1.6493			83.0556	1.8684			83.0554	2.1068							0.145	3.725	0.145	0.3138	0.145	0.2542		599	224.87	225.489	100.275
				83.1942	0.7322			83.1944	0.9021			83.1944	1.1033			83.1944	1.4446			83.1944	1.6508			83.1944	1.8703			83.1942	2.1096							0.146	3.762	0.146	0.3649	0.146	0.3048		600	224.87	225.473	100.268
				83.3331	0.7335			83.3333	0.9037			83.3333	1.1046			83.3333	1.4456			83.3333	1.652			83.3333	1.8722			83.3331	2.1127							0.147	3.799	0.147	0.4145	0.147	0.3546		601	224.87	225.47	100.267
				83.472	0.7347			83.4722	0.9049			83.4722	1.1064			83.4722	1.4468			83.4722	1.6536			83.4722	1.874			83.472	2.1152							0.148	3.836	0.148	0.4643	0.148	0.4045		602	224.87	225.476	100.27
				83.6109	0.7362			83.6111	0.9061			83.6111	1.1077			83.6111	1.4481			83.6111	1.6551			83.6111	1.8762			83.6109	2.1183							0.149	3.872	0.149	0.5125	0.149	0.4532		603	224.314	225.47	100.515
				83.7498	0.7375			83.75	0.9074			83.75	1.1089			83.75	1.4496			83.75	1.6564			83.75	1.8781			83.7498	2.1211							0.15	3.907	0.15	0.5611	0.15	0.5018		604	224.314	224.917	100.269
				83.8887	0.7387			83.8889	0.9083			83.8889	1.1101			83.8889	1.4505			83.8889	1.6576			83.8889	1.8796			83.8887	2.1239							0.151	3.942	0.151	0.6095	0.151	0.5487		605	224.314	225.473	100.517
				84.0276	0.7403			84.0278	0.9095			84.0278	1.1114			84.0278	1.4518			84.0278	1.6589			84.0278	1.8818			84.0276	2.127							0.152	3.976	0.152	0.6567	0.152	0.5971		606	224.87	225.457	100.261
				84.1665	0.7415			84.1667	0.9111			84.1667	1.1129			84.1667	1.453			84.1667	1.6607			84.1667	1.8836			84.1665	2.1298							0.153	4.01	0.153	0.7031	0.153	0.6436		607	226.537	224.898	99.277
				84.3054	0.7428			84.3056	0.9123			84.3056	1.1145			84.3056	1.4539			84.3056	1.662			84.3056	1.8855			84.3054	2.1332							0.154	4.043	0.154	0.7493	0.154	0.6898		608	224.314	224.902	100.262
				84.4442	0.744			84.4444	0.9136			84.4444	1.1157			84.4444	1.4552			84.4444	1.6632			84.4444	1.8874			84.4442	2.1357							0.155	4.075	0.155	0.7951	0.155	0.736		609	224.314	224.898	100.26
				84.5831	0.7452			84.5833	0.9148			84.5833	1.1173			84.5833	1.4564			84.5833	1.6648			84.5833	1.8892			84.5831	2.1388							0.156	4.107	0.156	0.8409	0.156	0.7818		610	224.314	225.457	100.509
				84.722	0.7465			84.7222	0.9161			84.7222	1.1185			84.7222	1.4577			84.7222	1.666			84.7222	1.8914			84.722	2.1419							0.157	4.138	0.157	0.8853	0.157	0.8265		611	224.314	224.902	100.262
				84.8609	0.748			84.8611	0.9173			84.8611	1.1197			84.8611	1.4589			84.8611	1.6672			84.8611	1.8932			84.8609	2.1447							0.158	4.169	0.158	0.9302	0.158	0.8703		612	224.314	224.905	100.263
				84.9998	0.7493			85	0.9188			85	1.121			85	1.4601			85	1.6688			85	1.8951			84.9998	2.1475							0.159	4.2	0.159	0.9746	0.159	0.9148		613	224.314	225.448	100.505
				85.1387	0.7505			85.1389	0.9198			85.1389	1.1225			85.1389	1.4611			85.1389	1.6703			85.1389	1.897			85.1387	2.1509							0.16	4.229	0.16	1.017	0.16	0.9583		614	224.87	225.451	100.258
				85.2776	0.7517			85.2778	0.921			85.2778	1.1241			85.2778	1.4623			85.2778	1.6716			85.2778	1.8994			85.2776	2.1537							0.161	4.26	0.161	1.06	0.161	1.003		615	225.425	226.016	100.262
				85.4165	0.753			85.4167	0.9223			85.4167	1.1253			85.4167	1.4636			85.4167	1.6731			85.4167	1.9013			85.4165	2.1568							0.162	4.29	0.162	1.103	0.162	1.045		616	225.425	226.022	100.265
				85.5554	0.7542			85.5556	0.9235			85.5556	1.1266			85.5556	1.4648			85.5556	1.6744			85.5556	1.9032			85.5554	2.1599							0.163	4.317	0.163	1.145	0.163	1.087		617	225.425	226.584	100.514
				85.6942	0.7558			85.6944	0.9247			85.6944	1.1281			85.6944	1.466			85.6944	1.6756			85.6944	1.905			85.6942	2.1626							0.164	4.346	0.164	1.187	0.164	1.129		618	225.425	226.022	100.265
				85.8331	0.757			85.8333	0.926			85.8333	1.1297			85.8333	1.4673			85.8333	1.6775			85.8333	1.9072			85.8331	2.1657							0.165	4.374	0.165	1.228	0.165	1.17		619	225.981	226.597	100.273
				85.972	0.7583			85.9722	0.9275			85.9722	1.1309			85.9722	1.4685			85.9722	1.6787			85.9722	1.9091			85.972	2.1688							0.166	4.401	0.166	1.267	0.166	1.21		620	225.981	226.581	100.266
				86.1109	0.7595			86.1111	0.9288			86.1111	1.1321			86.1111	1.4694			86.1111	1.6799			86.1111	1.9109			86.1109	2.1723							0.167	4.428	0.167	1.308	0.167	1.251		621	225.981	227.14	100.513
				86.2498	0.7607			86.25	0.9297			86.25	1.1337			86.25	1.4707			86.25	1.6815			86.25	1.9128			86.2498	2.175							0.168	4.453	0.168	1.348	0.168	1.29		622	226.537	229.359	101.246
				86.3887	0.762			86.3889	0.9309			86.3889	1.1349			86.3889	1.4716			86.3889	1.6827			86.3889	1.9153			86.3887	2.1781							0.169	4.479	0.169	1.388	0.169	1.33		623	226.537	227.705	100.516
				86.5276	0.7635			86.5278	0.9322			86.5278	1.1362			86.5278	1.4732			86.5278	1.6843			86.5278	1.9171			86.5276	2.1812							0.17	4.504	0.17	1.427	0.17	1.37		624	226.537	227.698	100.513
				86.6665	0.7651			86.6667	0.9334			86.6667	1.138			86.6667	1.4744			86.6667	1.6858			86.6667	1.919			86.6665	2.1843							0.171	4.528	0.171	1.465	0.171	1.408		625	226.537	227.14	100.266
				86.8054	0.7663			86.8056	0.935			86.8056	1.1393			86.8056	1.4753			86.8056	1.6871			86.8056	1.9208			86.8054	2.1878							0.172	4.554	0.172	1.503	0.172	1.447		626	226.537	227.708	100.517
				86.9442	0.7676			86.9444	0.9362			86.9444	1.1405			86.9444	1.4766			86.9444	1.6883			86.9444	1.9233			86.9442	2.1906							0.173	4.578	0.173	1.54	0.173	1.484		627	227.092	227.714	100.274
				87.0831	0.7688			87.0833	0.9375			87.0833	1.1418			87.0833	1.4775			87.0833	1.6899			87.0833	1.9252			87.0831	2.1937							0.174	4.601	0.174	1.578	0.174	1.522		628	227.092	228.273	100.52
				87.222	0.77			87.2222	0.9384			87.2222	1.1433			87.2222	1.4787			87.2222	1.6911			87.2222	1.927			87.222	2.1971							0.175	4.625	0.175	1.615	0.175	1.558		629	227.648	228.27	100.273
				87.3609	0.7716			87.3611	0.9396			87.3611	1.1445			87.3611	1.48			87.3611	1.6927			87.3611	1.9292			87.3609	2.2002							0.176	4.647	0.176	1.65	0.176	1.594		630	227.092	227.711	100.273
				87.4998	0.7728			87.5	0.9409			87.5	1.1461			87.5	1.4812			87.5	1.6942			87.5	1.9314			87.4998	2.203							0.177	4.671	0.177	1.686	0.177	1.63		631	227.092	228.27	100.519
				87.6387	0.7741			87.6389	0.9424			87.6389	1.1476			87.6389	1.4825			87.6389	1.6954			87.6389	1.9332			87.6387	2.2064							0.178	4.693	0.178	1.723	0.178	1.666		632	230.422	228.27	99.066
				87.7776	0.775			87.7778	0.9437			87.7778	1.1489			87.7778	1.4834			87.7778	1.697			87.7778	1.9354			87.7776	2.2095							0.179	4.714	0.179	1.757	0.179	1.701		633	227.644	228.825	100.519
				87.9165	0.7765			87.9167	0.9449			87.9167	1.1501			87.9167	1.4846			87.9167	1.6982			87.9167	1.9376			87.9165	2.2129							0.18	4.735	0.18	1.792	0.18	1.736		634	227.648	228.27	100.273
				88.0554	0.7775			88.0556	0.9461			88.0556	1.1514			88.0556	1.4856			88.0556	1.7001			88.0556	1.9394			88.0554	2.216							0.181	4.756	0.181	1.827	0.181	1.77		635	227.648	228.829	100.519
				88.1942	0.7793			88.1944	0.9471			88.1944	1.1532			88.1944	1.4868			88.1944	1.7013			88.1944	1.9416			88.1942	2.2194							0.182	4.777	0.182	1.86	0.182	1.804		636	228.2	228.838	100.28
				88.3331	0.7803			88.3333	0.9483			88.3333	1.1545			88.3333	1.488			88.3333	1.7026			88.3333	1.9435			88.3331	2.2225							0.183	4.796	0.183	1.894	0.183	1.837		637	228.2	228.829	100.275
				88.472	0.7818			88.4722	0.9495			88.4722	1.1557			88.4722	1.4893			88.4722	1.7041			88.4722	1.9459			88.472	2.2256							0.184	4.815	0.184	1.926	0.184	1.87		638	228.2	228.838	100.28
				88.6109	0.7828			88.6111	0.9511			88.6111	1.1573			88.6111	1.4905			88.6111	1.7054			88.6111	1.9478			88.6109	2.229							0.185	4.835	0.185	1.959	0.185	1.904		639	228.2	229.397	100.524
				88.7498	0.784			88.75	0.9523			88.75	1.1585			88.75	1.4918			88.75	1.7072			88.75	1.95			88.7498	2.2321							0.186	4.854	0.186	1.993	0.186	1.936		640	232.644	229.397	98.604
				88.8887	0.7855			88.8889	0.9536			88.8889	1.1597			88.8889	1.4927			88.8889	1.7085			88.8889	1.9518			88.8887	2.2355							0.187	4.872	0.187	2.024	0.187	1.969		641	228.756	229.959	100.526
				89.0276	0.7871			89.0278	0.9545			89.0278	1.1616			89.0278	1.4939			89.0278	1.7097			89.0278	1.9543			89.0276	2.2386							0.188	4.891	0.188	2.056	0.188	2.001		642	229.311	229.952	100.28
				89.1665	0.7883			89.1667	0.9557			89.1667	1.1628			89.1667	1.4949			89.1667	1.7113			89.1667	1.9562			89.1665	2.2417							0.189	4.908	0.189	2.086	0.189	2.031		643	228.756	229.946	100.52
				89.3054	0.7893			89.3056	0.957			89.3056	1.1641			89.3056	1.4964			89.3056	1.7125			89.3056	1.9583			89.3054	2.2451							0.19	4.925	0.19	2.117	0.19	2.062		644	229.311	229.4	100.039
				89.4442	0.7905			89.4444	0.9585			89.4444	1.1653			89.4444	1.4973			89.4444	1.714			89.4444	1.9602			89.4442	2.2482							0.191	4.943	0.191	2.148	0.191	2.092		645	228.756	229.384	100.275
				89.5831	0.7917			89.5833	0.9598			89.5833	1.1669			89.5833	1.4986			89.5833	1.7156			89.5833	1.9627			89.5831	2.2519							0.192	4.958	0.192	2.177	0.192	2.12		646	228.756	229.952	100.523
				89.722	0.793			89.7222	0.961			89.7222	1.1681			89.7222	1.4995			89.7222	1.7171			89.7222	1.9649			89.722	2.255							0.193	4.974	0.193	2.206	0.193	2.151		647	229.311	229.946	100.277
				89.8609	0.7945			89.8611	0.9623			89.8611	1.1697			89.8611	1.5008			89.8611	1.7184			89.8611	1.9667			89.8609	2.2584							0.194	4.99	0.194	2.235	0.194	2.181		648	228.756	229.394	100.279
				89.9998	0.7958			90	0.9632			90	1.1712			90	1.5017			90	1.7196			90	1.9692			89.9998	2.2619							0.195	5.005	0.195	2.264	0.195	2.209		649	228.756	229.4	100.282
				90.1387	0.797			90.1389	0.9644			90.1389	1.1724			90.1389	1.5029			90.1389	1.7212			90.1389	1.9714			90.1387	2.265							0.196	5.021	0.196	2.293	0.196	2.239		650	228.2	228.844	100.282
				90.2776	0.7983			90.2778	0.966			90.2778	1.1737			90.2778	1.5045			90.2778	1.7224			90.2778	1.9732			90.2776	2.2684							0.197	5.036	0.197	2.321	0.197	2.266		651	228.2	228.844	100.282
				90.4165	0.7995			90.4167	0.9672			90.4167	1.1752			90.4167	1.5054			90.4167	1.7243			90.4167	1.9754			90.4165	2.2718							0.198	5.05	0.198	2.349	0.198	2.294		652	227.648	228.286	100.28
				90.5554	0.8007			90.5556	0.9685			90.5556	1.1768			90.5556	1.5063			90.5556	1.7255			90.5556	1.9779			90.5554	2.2752							0.199	5.064	0.199	2.377	0.199	2.322		653	227.644	228.286	100.282
				90.6942	0.8023			90.6944	0.9697			90.6944	1.178			90.6944	1.5076			90.6944	1.7271			90.6944	1.9797			90.6942	2.2783							0.2	5.077	0.2	2.404	0.2	2.349		654	227.092	227.721	100.277
				90.8331	0.8035			90.8333	0.9709			90.8333	1.1796			90.8333	1.5085			90.8333	1.7283			90.8333	1.9819			90.8331	2.282							0.201	5.091	0.201	2.429	0.201	2.376		655	227.092	227.727	100.28
				90.972	0.8048			90.9722	0.9719			90.9722	1.1808			90.9722	1.5097			90.9722	1.7299			90.9722	1.9841			90.972	2.2851							0.202	5.105	0.202	2.456	0.202	2.401		656	227.648	228.283	100.279
				91.1109	0.806			91.1111	0.9734			91.1111	1.1824			91.1111	1.511			91.1111	1.7314			91.1111	1.9866			91.1109	2.2885							0.203	5.117	0.203	2.482	0.203	2.427		657	227.648	228.276	100.276
				91.2498	0.8069			91.25	0.9747			91.25	1.1836			91.25	1.5122			91.25	1.733			91.25	1.9887			91.2498	2.2919							0.204	5.13	0.204	2.508	0.204	2.454		658	227.648	228.829	100.519
				91.3887	0.8082			91.3889	0.9759			91.3889	1.1852			91.3889	1.5135			91.3889	1.7342			91.3889	1.9906			91.3887	2.2953							0.205	5.143	0.205	2.533	0.205	2.479		659	227.648	228.267	100.272
				91.5276	0.8097			91.5278	0.9771			91.5278	1.1867			91.5278	1.5144			91.5278	1.7358			91.5278	1.9931			91.5276	2.2987							0.206	5.155	0.206	2.559	0.206	2.504		660	227.648	228.816	100.513
				91.6665	0.811			91.6667	0.9784			91.6667	1.1879			91.6667	1.5156			91.6667	1.737			91.6667	1.9952			91.6665	2.3022							0.207	5.167	0.207	2.584	0.207	2.53		661	228.2	228.806	100.266
				91.8054	0.8122			91.8056	0.9796			91.8056	1.1892			91.8056	1.5166			91.8056	1.7389			91.8056	1.9974			91.8054	2.3056							0.208	5.178	0.208	2.608	0.208	2.555		662	228.2	228.816	100.27
				91.9442	0.8134			91.9444	0.9809			91.9444	1.1907			91.9444	1.5178			91.9444	1.7401			91.9444	1.9996			91.9442	2.309							0.209	5.19	0.209	2.633	0.209	2.579		663	227.648	228.251	100.265
				92.0831	0.8147			92.0833	0.9821			92.0833	1.1923			92.0833	1.5187			92.0833	1.7416			92.0833	2.0021			92.0831	2.3124							0.21	5.201	0.21	2.657	0.21	2.604		664	227.644	228.797	100.506
				92.222	0.8159			92.2222	0.9833			92.2222	1.1935			92.2222	1.52			92.2222	1.7429			92.2222	2.0042			92.222	2.3158							0.211	5.211	0.211	2.68	0.211	2.626		665	228.2	228.794	100.26
				92.3609	0.8175			92.3611	0.9846			92.3611	1.1951			92.3611	1.5212			92.3611	1.7444			92.3611	2.0064			92.3609	2.3192							0.212	5.222	0.212	2.703	0.212	2.65		666	227.648	228.803	100.508
				92.4998	0.8187			92.5	0.9858			92.5	1.1963			92.5	1.5225			92.5	1.7457			92.5	2.0089			92.4998	2.3226							0.213	5.232	0.213	2.724	0.213	2.673		667	228.2	228.794	100.26
				92.6387	0.8196			92.6389	0.9871			92.6389	1.1976			92.6389	1.5234			92.6389	1.7475			92.6389	2.011			92.6387	2.326							0.214	5.242	0.214	2.747	0.214	2.695		668	228.2	228.797	100.262
				92.7776	0.8209			92.7778	0.9883			92.7778	1.1991			92.7778	1.5243			92.7778	1.7488			92.7778	2.0132			92.7776	2.3297							0.215	5.251	0.215	2.77	0.215	2.717		669	228.2	228.797	100.262
				92.9165	0.8221			92.9167	0.9895			92.9167	1.2007			92.9167	1.5256			92.9167	1.7503			92.9167	2.0157			92.9165	2.3328							0.216	5.26	0.216	2.791	0.216	2.739		670	227.648	228.797	100.505
				93.0554	0.8234			93.0556	0.9911			93.0556	1.2022			93.0556	1.5265			93.0556	1.7519			93.0556	2.0179			93.0554	2.3366							0.217	5.268	0.217	2.812	0.217	2.761		671	228.2	228.784	100.256
				93.1942	0.8246			93.1944	0.992			93.1944	1.2034			93.1944	1.528			93.1944	1.7531			93.1944	2.02			93.1942	2.34							0.218	5.278	0.218	2.833	0.218	2.782		672	228.2	228.781	100.255
				93.3331	0.8262			93.3333	0.9933			93.3333	1.2047			93.3333	1.529			93.3333	1.7547			93.3333	2.0222			93.3331	2.3431							0.219	5.285	0.219	2.855	0.219	2.803		673	228.2	229.34	100.499
				93.472	0.8274			93.4722	0.9945			93.4722	1.2059			93.4722	1.5302			93.4722	1.7562			93.4722	2.025			93.472	2.3468							0.22	5.295	0.22	2.876	0.22	2.824		674	228.756	229.346	100.258
				93.6109	0.8286			93.6111	0.9957			93.6111	1.2078			93.6111	1.5311			93.6111	1.7575			93.6111	2.0272			93.6109	2.3502							0.221	5.302	0.221	2.896	0.221	2.845		675	228.756	229.911	100.505
				93.7498	0.8296			93.75	0.9973			93.75	1.209			93.75	1.5324			93.75	1.759			93.75	2.0293			93.7498	2.3539							0.222	5.31	0.222	2.917	0.222	2.865		676	229.311	229.908	100.26
				93.8887	0.8308			93.8889	0.9985			93.8889	1.2103			93.8889	1.5333			93.8889	1.7606			93.8889	2.0318			93.8887	2.3573							0.223	5.318	0.223	2.936	0.223	2.885		677	229.311	229.911	100.262
				94.0276	0.832			94.0278	0.9995			94.0278	1.2118			94.0278	1.5345			94.0278	1.7621			94.0278	2.034			94.0276	2.3608							0.224	5.324	0.224	2.955	0.224	2.903		678	229.311	230.479	100.509
				94.1665	0.8336			94.1667	1.0007			94.1667	1.2131			94.1667	1.5358			94.1667	1.7637			94.1667	2.0365			94.1665	2.3642							0.225	5.332	0.225	2.975	0.225	2.923		679	229.867	231.022	100.503
				94.3054	0.8348			94.3056	1.0019			94.3056	1.2146			94.3056	1.537			94.3056	1.7649			94.3056	2.0386			94.3054	2.3679							0.226	5.34	0.226	2.994	0.226	2.942		680	231.533	231.578	100.019
				94.4442	0.8361			94.4444	1.0032			94.4444	1.2162			94.4444	1.538			94.4444	1.7664			94.4444	2.0411			94.4442	2.3713							0.227	5.346	0.227	3.012	0.227	2.961		681	230.422	231.584	100.504
				94.5831	0.8373			94.5833	1.0047			94.5833	1.2174			94.5833	1.5392			94.5833	1.7677			94.5833	2.0436			94.5831	2.3747							0.228	5.353	0.228	3.031	0.228	2.98		682	230.978	231.578	100.26
				94.722	0.8382			94.7222	1.006			94.7222	1.2189			94.7222	1.5401			94.7222	1.7692			94.7222	2.0458			94.722	2.3784							0.229	5.359	0.229	3.048	0.229	2.997		683	230.978	231.587	100.264
				94.8609	0.8395			94.8611	1.0072			94.8611	1.2202			94.8611	1.5414			94.8611	1.7711			94.8611	2.0483			94.8609	2.3815							0.23	5.365	0.23	3.066	0.23	3.016		684	230.978	232.149	100.507
				94.9998	0.841			95	1.0081			95	1.2217			95	1.5423			95	1.7723			95	2.0507			94.9998	2.3852							0.231	5.37	0.231	3.084	0.231	3.035		685	230.978	232.168	100.515
				95.1387	0.8423			95.1389	1.0094			95.1389	1.2233			95.1389	1.5435			95.1389	1.7739			95.1389	2.0529			95.1387	2.3887							0.232	5.376	0.232	3.102	0.232	3.052		686	232.089	233.267	100.507
				95.2776	0.8435			95.2778	1.0106			95.2778	1.2245			95.2778	1.5448			95.2778	1.7751			95.2778	2.0557			95.2776	2.3924							0.233	5.382	0.233	3.119	0.233	3.067		687	231.533	232.708	100.507
				95.4165	0.8448			95.4167	1.0119			95.4167	1.2261			95.4167	1.546			95.4167	1.7767			95.4167	2.0579			95.4165	2.3958							0.234	5.387	0.234	3.135	0.234	3.085		688	232.089	233.27	100.509
				95.5554	0.8457			95.5556	1.0134			95.5556	1.2273			95.5556	1.5469			95.5556	1.7785			95.5556	2.06			95.5554	2.3995							0.235	5.391	0.235	3.152	0.235	3.103		689	232.644	233.819	100.505
				95.6942	0.8469			95.6944	1.0146			95.6944	1.2289			95.6944	1.5479			95.6944	1.7798			95.6944	2.0628			95.6942	2.4029							0.236	5.397	0.236	3.168	0.236	3.12		690	232.644	233.263	100.266
				95.8331	0.8485			95.8333	1.0159			95.8333	1.2301			95.8333	1.5491			95.8333	1.7813			95.8333	2.065			95.8331	2.4063							0.237	5.401	0.237	3.184	0.237	3.135		691	232.644	233.267	100.267
				95.972	0.8497			95.9722	1.0171			95.9722	1.2317			95.9722	1.55			95.9722	1.7826			95.9722	2.0675			95.972	2.4097							0.238	5.406	0.238	3.2	0.238	3.151		692	232.644	233.835	100.512
				96.1109	0.851			96.1111	1.0184			96.1111	1.2332			96.1111	1.5516			96.1111	1.7841			96.1111	2.0696			96.1109	2.4131							0.239	5.411	0.239	3.216	0.239	3.168		693	233.2	234.387	100.509
				96.2498	0.8519			96.25	1.0196			96.25	1.2344			96.25	1.5525			96.25	1.786			96.25	2.0724			96.2498	2.4169							0.24	5.413	0.24	3.23	0.24	3.182		694	233.2	233.844	100.276
				96.3887	0.8531			96.3889	1.0208			96.3889	1.236			96.3889	1.5538			96.3889	1.7872			96.3889	2.0749			96.3887	2.4203							0.241	5.417	0.241	3.246	0.241	3.196		695	233.2	233.841	100.275
				96.5276	0.8544			96.5278	1.0221			96.5278	1.2372			96.5278	1.5547			96.5278	1.7888			96.5278	2.0771			96.5276	2.424							0.242	5.422	0.242	3.26	0.242	3.213		696	233.2	234.397	100.513
				96.6665	0.8556			96.6667	1.0233			96.6667	1.2385			96.6667	1.5559			96.6667	1.7903			96.6667	2.0799			96.6665	2.4274							0.243	5.424	0.243	3.275	0.243	3.227		697	233.752	234.39	100.273
				96.8054	0.8572			96.8056	1.0246			96.8056	1.2403			96.8056	1.5569			96.8056	1.7919			96.8056	2.082			96.8054	2.4311							0.244	5.428	0.244	3.289	0.244	3.242		698	233.752	234.394	100.274
				96.9442	0.8581			96.9444	1.0258			96.9444	1.2416			96.9444	1.5581			96.9444	1.7934			96.9444	2.0845			96.9442	2.4345							0.245	5.431	0.245	3.304	0.245	3.257		699	233.752	234.387	100.272
				97.0831	0.8593			97.0833	1.027			97.0833	1.2428			97.0833	1.5593			97.0833	1.795			97.0833	2.0873			97.0831	2.4383							0.246	5.434	0.246	3.317	0.246	3.27		700	233.752	234.946	100.511
				97.222	0.8606			97.2222	1.0286			97.2222	1.2444			97.2222	1.5606			97.2222	1.7965			97.2222	2.0895			97.222	2.4417							0.247	5.437	0.247	3.331	0.247	3.282		701	234.308	234.94	100.27
				97.3609	0.8618			97.3611	1.0298			97.3611	1.2456			97.3611	1.5615			97.3611	1.7978			97.3611	2.092			97.3609	2.4451							0.248	5.438	0.248	3.344	0.248	3.297		702	233.752	234.949	100.512
				97.4998	0.8627			97.5	1.0311			97.5	1.2472			97.5	1.5628			97.5	1.7993			97.5	2.0948			97.4998	2.4488							0.249	5.442	0.249	3.358	0.249	3.311		703	234.308	234.94	100.27
				97.6387	0.8643			97.6389	1.0323			97.6389	1.2487			97.6389	1.5637			97.6389	1.8012			97.6389	2.0972			97.6387	2.4522							0.25	5.445	0.25	3.371	0.25	3.324		704	234.863	235.498	100.27
				97.7776	0.8655			97.7778	1.0332			97.7778	1.25			97.7778	1.5649			97.7778	1.8024			97.7778	2.0994			97.7776	2.4559							0.251	5.447	0.251	3.384	0.251	3.338		705	234.308	234.952	100.275
				97.9165	0.8668			97.9167	1.0345			97.9167	1.2515			97.9167	1.5659			97.9167	1.804			97.9167	2.1022			97.9165	2.4593							0.252	5.45	0.252	3.397	0.252	3.351		706	234.308	234.943	100.271
				98.0554	0.868			98.0556	1.036			98.0556	1.2527			98.0556	1.5674			98.0556	1.8055			98.0556	2.1047			98.0554	2.4631							0.253	5.451	0.253	3.408	0.253	3.363		707	234.863	236.067	100.512
				98.1942	0.8689			98.1944	1.0373			98.1944	1.254			98.1944	1.5683			98.1944	1.8071			98.1944	2.1072			98.1942	2.4665							0.254	5.453	0.254	3.421	0.254	3.375		708	235.419	236.616	100.508
				98.3331	0.8702			98.3333	1.0385			98.3333	1.2558			98.3333	1.5696			98.3333	1.8083			98.3333	2.1099			98.3331	2.4702							0.255	5.455	0.255	3.434	0.255	3.389		709	235.975	236.622	100.274
				98.472	0.8714			98.4722	1.0398			98.4722	1.2571			98.4722	1.5705			98.4722	1.8102			98.4722	2.1124			98.472	2.4736							0.256	5.454	0.256	3.444	0.256	3.398		710	235.975	237.168	100.506
				98.6109	0.873			98.6111	1.041			98.6111	1.2586			98.6111	1.5714			98.6111	1.8117			98.6111	2.1149			98.6109	2.4773							0.257	5.456	0.257	3.457	0.257	3.411		711	237.086	237.724	100.269
				98.7498	0.8742			98.75	1.0422			98.75	1.2599			98.75	1.5727			98.75	1.8133			98.75	2.1177			98.7498	2.4807							0.258	5.458	0.258	3.469	0.258	3.423		712	237.086	238.279	100.503
				98.8887	0.8751			98.8889	1.0438			98.8889	1.2611			98.8889	1.5739			98.8889	1.8145			98.8889	2.1202			98.8887	2.4841							0.259	5.458	0.259	3.48	0.259	3.434		713	237.641	238.838	100.504
				99.0276	0.8764			99.0278	1.045			99.0278	1.263			99.0278	1.5752			99.0278	1.816			99.0278	2.1227			99.0276	2.4879							0.26	5.46	0.26	3.49	0.26	3.446		714	237.641	238.279	100.269
				99.1665	0.8776			99.1667	1.0463			99.1667	1.2642			99.1667	1.5764			99.1667	1.8179			99.1667	2.1254			99.1665	2.4913							0.261	5.461	0.261	3.501	0.261	3.458		715	237.641	238.825	100.498
				99.3054	0.8789			99.3056	1.0475			99.3056	1.2655			99.3056	1.5773			99.3056	1.8195			99.3056	2.1279			99.3054	2.495							0.262	5.461	0.262	3.511	0.262	3.468		716	238.197	238.825	100.264
				99.4442	0.8801			99.4444	1.0487			99.4444	1.267			99.4444	1.5786			99.4444	1.821			99.4444	2.1304			99.4442	2.4987							0.263	5.462	0.263	3.522	0.263	3.48		717	237.641	239.387	100.735
				99.5831	0.8813			99.5833	1.05			99.5833	1.2682			99.5833	1.5795			99.5833	1.8222			99.5833	2.1332			99.5831	2.5021							0.264	5.462	0.264	3.533	0.264	3.488		718	238.197	238.816	100.26
				99.722	0.8826			99.7222	1.0515			99.7222	1.2695			99.7222	1.5807			99.7222	1.8238			99.7222	2.1357			99.722	2.5055							0.265	5.462	0.265	3.543	0.265	3.498		719	238.197	238.816	100.26
				99.8609	0.8835			99.8611	1.0525			99.8611	1.2713			99.8611	1.5817			99.8611	1.8253			99.8611	2.1382			99.8609	2.5093							0.266	5.462	0.266	3.553	0.266	3.508		720	238.197	239.946	100.734
				99.9998	0.8847			100	1.0537			100	1.2726			100	1.5832			100	1.8269			100	2.1409			99.9998	2.5127							0.267	5.462	0.267	3.562	0.267	3.518		721	239.305	239.946	100.268
				100.139	0.886			100.139	1.0549			100.139	1.2738			100.139	1.5842			100.139	1.8288			100.139	2.1437			100.139	2.5167							0.268	5.462	0.268	3.573	0.268	3.529		722	239.305	240.502	100.5
				100.278	0.8875			100.278	1.0562			100.278	1.2754			100.278	1.5854			100.278	1.8303			100.278	2.1462			100.278	2.5201							0.269	5.461	0.269	3.581	0.269	3.538		723	239.86	241.057	100.499
				100.416	0.8885			100.417	1.0574			100.417	1.2766			100.417	1.5863			100.417	1.8315			100.417	2.149			100.416	2.5235							0.27	5.46	0.27	3.591	0.27	3.547		724	239.86	240.495	100.265
				100.555	0.8897			100.556	1.0587			100.556	1.2785			100.556	1.5876			100.556	1.8331			100.556	2.1518			100.555	2.5272							0.271	5.46	0.271	3.601	0.271	3.558		725	239.86	240.498	100.266
				100.694	0.8909			100.694	1.0602			100.694	1.2797			100.694	1.5885			100.694	1.8346			100.694	2.1543			100.694	2.5306							0.272	5.459	0.272	3.609	0.272	3.567		726	240.416	241.057	100.267
				100.833	0.8922			100.833	1.0615			100.833	1.281			100.833	1.5897			100.833	1.8365			100.833	2.1571			100.833	2.5344							0.273	5.459	0.273	3.619	0.273	3.576		727	240.416	241.044	100.261
				100.972	0.8931			100.972	1.0627			100.972	1.2822			100.972	1.591			100.972	1.8381			100.972	2.1595			100.972	2.5378							0.274	5.459	0.274	3.628	0.274	3.585		728	239.86	240.492	100.263
				101.111	0.8944			101.111	1.0639			101.111	1.2837			101.111	1.5922			101.111	1.8396			101.111	2.1623			101.111	2.5418							0.275	5.457	0.275	3.635	0.275	3.593		729	240.416	241.048	100.263
				101.25	0.8959			101.25	1.0652			101.25	1.285			101.25	1.5931			101.25	1.8412			101.25	2.1651			101.25	2.5449							0.276	5.457	0.276	3.645	0.276	3.602		730	239.86	241.054	100.498
				101.389	0.8971			101.389	1.0664			101.389	1.2865			101.389	1.5944			101.389	1.8427			101.389	2.1676			101.389	2.5489							0.277	5.455	0.277	3.653	0.277	3.611		731	240.416	241.606	100.495
				101.528	0.8981			101.528	1.068			101.528	1.2881			101.528	1.5953			101.528	1.8443			101.528	2.1704			101.528	2.5523							0.278	5.455	0.278	3.662	0.278	3.619		732	240.971	241.61	100.265
				101.666	0.8993			101.667	1.0692			101.667	1.2893			101.667	1.5966			101.667	1.8458			101.667	2.1732			101.666	2.5561							0.279	5.454	0.279	3.67	0.279	3.627		733	240.971	241.6	100.261
				101.805	0.9006			101.806	1.0704			101.806	1.2906			101.806	1.5981			101.806	1.8477			101.806	2.176			101.805	2.5595							0.28	5.452	0.28	3.677	0.28	3.634		734	240.416	241.6	100.493
				101.944	0.9015			101.944	1.0717			101.944	1.2921			101.944	1.599			101.944	1.8489			101.944	2.1785			101.944	2.5635							0.281	5.45	0.281	3.684	0.281	3.643		735	240.971	242.159	100.493
				102.083	0.9027			102.083	1.0729			102.083	1.2937			102.083	1.6003			102.083	1.8505			102.083	2.1816			102.083	2.5669							0.282	5.448	0.282	3.693	0.282	3.651		736	240.971	241.613	100.266
				102.222	0.9043			102.222	1.0742			102.222	1.2949			102.222	1.6012			102.222	1.8523			102.222	2.1843			102.222	2.5703							0.283	5.447	0.283	3.7	0.283	3.658		737	240.971	242.162	100.494
				102.361	0.9055			102.361	1.0757			102.361	1.2961			102.361	1.6024			102.361	1.8542			102.361	2.1868			102.361	2.574							0.284	5.445	0.284	3.707	0.284	3.667		738	241.527	242.711	100.49
				102.5	0.9064			102.5	1.077			102.5	1.2977			102.5	1.6034			102.5	1.8554			102.5	2.1899			102.5	2.5775							0.285	5.442	0.285	3.714	0.285	3.674		739	241.527	242.717	100.493
				102.639	0.9077			102.639	1.0779			102.639	1.2989			102.639	1.6046			102.639	1.857			102.639	2.1924			102.639	2.5815							0.286	5.44	0.286	3.72	0.286	3.681		740	241.527	242.159	100.262
				102.778	0.9089			102.778	1.0791			102.778	1.3002			102.778	1.6062			102.778	1.8588			102.778	2.1952			102.778	2.5849							0.287	5.438	0.287	3.728	0.287	3.688		741	241.527	242.708	100.489
				102.916	0.9099			102.917	1.0804			102.917	1.302			102.917	1.6071			102.917	1.8604			102.917	2.1983			102.916	2.5886							0.288	5.435	0.288	3.735	0.288	3.693		742	242.083	242.711	100.26
				103.055	0.9114			103.056	1.0816			103.056	1.3033			103.056	1.6083			103.056	1.8619			103.056	2.2011			103.055	2.592							0.289	5.433	0.289	3.742	0.289	3.701		743	242.083	243.263	100.488
				103.194	0.9126			103.194	1.0832			103.194	1.3045			103.194	1.6093			103.194	1.8638			103.194	2.2039			103.194	2.5961							0.29	5.431	0.29	3.748	0.29	3.709		744	242.638	243.832	100.492
				103.333	0.9136			103.333	1.0844			103.333	1.3061			103.333	1.6105			103.333	1.8653			103.333	2.2067			103.333	2.5995							0.291	5.429	0.291	3.755	0.291	3.715		745	242.638	243.279	100.264
				103.472	0.9148			103.472	1.0856			103.472	1.3073			103.472	1.6117			103.472	1.8672			103.472	2.2095			103.472	2.6032							0.292	5.427	0.292	3.762	0.292	3.722		746	242.638	243.819	100.487
				103.611	0.9161			103.611	1.0869			103.611	1.3085			103.611	1.6127			103.611	1.8687			103.611	2.2126			103.611	2.6066							0.293	5.424	0.293	3.768	0.293	3.727		747	242.638	243.263	100.258
				103.75	0.9173			103.75	1.0881			103.75	1.3101			103.75	1.6142			103.75	1.8703			103.75	2.2154			103.75	2.6103							0.294	5.422	0.294	3.774	0.294	3.733		748	242.638	243.26	100.256
				103.889	0.9182			103.889	1.0894			103.889	1.3113			103.889	1.6152			103.889	1.8718			103.889	2.2181			103.889	2.614							0.295	5.419	0.295	3.78	0.295	3.74		749	242.638	243.832	100.492
				104.028	0.9198			104.028	1.0909			104.028	1.3129			104.028	1.6164			104.028	1.8734			104.028	2.2212			104.028	2.6174							0.296	5.416	0.296	3.785	0.296	3.746		750	243.194	244.39	100.492
				104.166	0.921			104.167	1.0921			104.167	1.3141			104.167	1.6176			104.167	1.8753			104.167	2.2237			104.166	2.6215							0.297	5.414	0.297	3.791	0.297	3.752		751	243.194	244.387	100.491
				104.305	0.9219			104.306	1.0934			104.306	1.3154			104.306	1.6186			104.306	1.8768			104.306	2.2271			104.305	2.6249							0.298	5.41	0.298	3.796	0.298	3.758		752	243.749	244.381	100.259
				104.444	0.9232			104.444	1.0946			104.444	1.3169			104.444	1.6198			104.444	1.8787			104.444	2.2296			104.444	2.6286							0.299	5.407	0.299	3.802	0.299	3.763		753	243.194	243.832	100.262
				104.583	0.9244			104.583	1.0959			104.583	1.3185			104.583	1.6214			104.583	1.8802			104.583	2.2327			104.583	2.6323							0.3	5.405	0.3	3.807	0.3	3.769		754	243.194	244.375	100.486
				104.722	0.9254			104.722	1.0971			104.722	1.3197			104.722	1.6223			104.722	1.8818			104.722	2.2355			104.722	2.636							0.301	5.402	0.301	3.812	0.301	3.774		755	243.194	243.835	100.264
				104.861	0.9269			104.861	1.0987			104.861	1.3209			104.861	1.6235			104.861	1.8836			104.861	2.2386			104.861	2.6395							0.302	5.399	0.302	3.819	0.302	3.78		756	243.194	244.381	100.488
				105	0.9281			105	1.0999			105	1.3222			105	1.6245			105	1.8852			105	2.2411			105	2.6432							0.303	5.396	0.303	3.824	0.303	3.786		757	243.749	244.371	100.255
				105.139	0.9294			105.139	1.1011			105.139	1.3234			105.139	1.6257			105.139	1.887			105.139	2.2445			105.139	2.6469							0.304	5.392	0.304	3.829	0.304	3.79		758	243.749	244.387	100.262
				105.278	0.9303			105.278	1.1024			105.278	1.325			105.278	1.6269			105.278	1.8886			105.278	2.2473			105.278	2.6506							0.305	5.389	0.305	3.834	0.305	3.795		759	243.749	244.381	100.259
				105.416	0.9316			105.417	1.1036			105.417	1.3262			105.417	1.6279			105.417	1.8901			105.417	2.2504			105.416	2.654							0.306	5.387	0.306	3.839	0.306	3.8		760	243.194	243.829	100.261
				105.555	0.9325			105.556	1.1049			105.556	1.3278			105.556	1.6294			105.556	1.892			105.556	2.2532			105.555	2.6581							0.307	5.383	0.307	3.844	0.307	3.806		761	243.194	244.384	100.49
				105.694	0.9337			105.694	1.1064			105.694	1.329			105.694	1.6303			105.694	1.8936			105.694	2.256			105.694	2.6615							0.308	5.38	0.308	3.849	0.308	3.811		762	243.194	243.829	100.261
				105.833	0.9353			105.833	1.1077			105.833	1.3302			105.833	1.6316			105.833	1.8954			105.833	2.2591			105.833	2.6655							0.309	5.377	0.309	3.854	0.309	3.816		763	243.194	243.825	100.26
				105.972	0.9365			105.972	1.1089			105.972	1.3315			105.972	1.6328			105.972	1.897			105.972	2.2619			105.972	2.6689							0.31	5.374	0.31	3.858	0.31	3.82		764	242.638	243.267	100.259
				106.111	0.9375			106.111	1.1101			106.111	1.333			106.111	1.6338			106.111	1.8988			106.111	2.265			106.111	2.6723							0.311	5.369	0.311	3.863	0.311	3.825		765	242.638	243.822	100.488
				106.25	0.9387			106.25	1.1114			106.25	1.3343			106.25	1.635			106.25	1.9007			106.25	2.2681			106.25	2.6764							0.312	5.366	0.312	3.867	0.312	3.829		766	242.638	243.263	100.258
				106.389	0.9399			106.389	1.1126			106.389	1.3355			106.389	1.6362			106.389	1.9022			106.389	2.2708			106.389	2.6798							0.313	5.361	0.313	3.872	0.313	3.834		767	242.638	243.276	100.263
				106.528	0.9409			106.528	1.1142			106.528	1.3371			106.528	1.6375			106.528	1.9038			106.528	2.2739			106.528	2.6835							0.314	5.359	0.314	3.876	0.314	3.838		768	242.638	243.276	100.263
				106.666	0.9424			106.667	1.1154			106.667	1.3383			106.667	1.6387			106.667	1.9053			106.667	2.277			106.666	2.6872							0.315	5.354	0.315	3.881	0.315	3.842		769	242.083	242.73	100.268
				106.805	0.9433			106.806	1.1166			106.806	1.3395			106.806	1.64			106.806	1.9075			106.806	2.2798			106.805	2.6909							0.316	5.351	0.316	3.884	0.316	3.847		770	242.083	242.724	100.265
				106.944	0.9446			106.944	1.1179			106.944	1.3411			106.944	1.6409			106.944	1.9091			106.944	2.2829			106.944	2.6943							0.317	5.347	0.317	3.888	0.317	3.849		771	241.527	242.168	100.266
				107.083	0.9458			107.083	1.1191			107.083	1.3423			107.083	1.6421			107.083	1.9109			107.083	2.286			107.083	2.6981							0.318	5.343	0.318	3.891	0.318	3.853		772	241.527	242.708	100.489
				107.222	0.9471			107.222	1.1204			107.222	1.3436			107.222	1.6434			107.222	1.9125			107.222	2.2888			107.222	2.7018							0.319	5.34	0.319	3.895	0.319	3.858		773	241.527	242.165	100.264
				107.361	0.948			107.361	1.1219			107.361	1.3448			107.361	1.6449			107.361	1.9143			107.361	2.2919			107.361	2.7055							0.32	5.334	0.32	3.898	0.32	3.861		774	241.527	242.171	100.267
				107.5	0.9492			107.5	1.1232			107.5	1.3461			107.5	1.6458			107.5	1.9162			107.5	2.2947			107.5	2.7092							0.321	5.331	0.321	3.901	0.321	3.865		775	241.527	242.714	100.492
				107.639	0.9508			107.639	1.1244			107.639	1.3473			107.639	1.6471			107.639	1.9177			107.639	2.2981			107.639	2.7129							0.322	5.327	0.322	3.905	0.322	3.869		776	241.527	242.165	100.264
				107.778	0.9517			107.778	1.1259			107.778	1.3488			107.778	1.6483			107.778	1.9196			107.778	2.3009			107.778	2.7163							0.323	5.323	0.323	3.908	0.323	3.872		777	241.527	242.156	100.26
				107.916	0.953			107.917	1.1272			107.917	1.3501			107.917	1.6493			107.917	1.9211			107.917	2.304			107.916	2.7201							0.324	5.319	0.324	3.911	0.324	3.876		778	240.971	242.162	100.494
				108.055	0.9542			108.056	1.1284			108.056	1.3516			108.056	1.6505			108.056	1.9233			108.056	2.3071			108.055	2.7235							0.325	5.315	0.325	3.916	0.325	3.88		779	241.527	242.162	100.263
				108.194	0.9551			108.194	1.13			108.194	1.3529			108.194	1.6517			108.194	1.9249			108.194	2.3102			108.194	2.7275							0.326	5.31	0.326	3.919	0.326	3.883		780	241.527	242.165	100.264
				108.333	0.9564			108.333	1.1312			108.333	1.3538			108.333	1.6533			108.333	1.9267			108.333	2.3133			108.333	2.7309							0.327	5.306	0.327	3.922	0.327	3.887		781	241.527	242.162	100.263
				108.472	0.9579			108.472	1.1325			108.472	1.355			108.472	1.6542			108.472	1.9283			108.472	2.3164			108.472	2.7343							0.328	5.301	0.328	3.925	0.328	3.89		782	241.527	242.721	100.494
				108.611	0.9592			108.611	1.1337			108.611	1.3566			108.611	1.6555			108.611	1.9304			108.611	2.3192			108.611	2.738							0.329	5.297	0.329	3.928	0.329	3.893		783	241.527	242.178	100.269
				108.75	0.9601			108.75	1.1349			108.75	1.3578			108.75	1.6567			108.75	1.932			108.75	2.3226			108.75	2.7418							0.33	5.293	0.33	3.931	0.33	3.896		784	240.971	242.175	100.499
				108.889	0.9613			108.889	1.1362			108.889	1.3591			108.889	1.6576			108.889	1.9339			108.889	2.3254			108.889	2.7455							0.331	5.289	0.331	3.933	0.331	3.898		785	241.527	242.168	100.266
				109.028	0.9623			109.028	1.1377			109.028	1.3603			109.028	1.6589			109.028	1.9354			109.028	2.3288			109.028	2.7489							0.332	5.284	0.332	3.936	0.332	3.901		786	240.971	242.162	100.494
				109.166	0.9635			109.167	1.139			109.167	1.3616			109.167	1.6604			109.167	1.9376			109.167	2.3316			109.166	2.7526							0.333	5.279	0.333	3.939	0.333	3.904		787	241.527	242.171	100.267
				109.305	0.9647			109.306	1.1402			109.306	1.3628			109.306	1.6617			109.306	1.9391			109.306	2.3347			109.305	2.756							0.334	5.275	0.334	3.943	0.334	3.907		788	241.527	241.622	100.039
				109.444	0.9663			109.444	1.1414			109.444	1.3643			109.444	1.6626			109.444	1.941			109.444	2.3381			109.444	2.7597							0.335	5.272	0.335	3.946	0.335	3.91		789	241.527	242.727	100.497
				109.583	0.9672			109.583	1.1427			109.583	1.3656			109.583	1.6638			109.583	1.9428			109.583	2.3409			109.583	2.7635							0.336	5.266	0.336	3.948	0.336	3.912		790	241.527	242.181	100.271
				109.722	0.9685			109.722	1.1439			109.722	1.3668			109.722	1.6651			109.722	1.9444			109.722	2.3443			109.722	2.7672							0.337	5.263	0.337	3.95	0.337	3.915		791	241.527	242.724	100.496
				109.861	0.9697			109.861	1.1455			109.861	1.3681			109.861	1.6663			109.861	1.9466			109.861	2.3471			109.861	2.7703							0.338	5.258	0.338	3.953	0.338	3.918		792	242.083	242.724	100.265
				110	0.9706			110	1.1467			110	1.3693			110	1.6672			110	1.9484			110	2.3502			110	2.774							0.339	5.253	0.339	3.955	0.339	3.92		793	242.083	242.711	100.26
				110.139	0.9719			110.139	1.148			110.139	1.3705			110.139	1.6688			110.139	1.95			110.139	2.3533			110.139	2.7777							0.34	5.249	0.34	3.957	0.34	3.922		794	241.527	242.165	100.264
				110.278	0.9734			110.278	1.1492			110.278	1.3721			110.278	1.67			110.278	1.9518			110.278	2.3564			110.278	2.7811							0.341	5.245	0.341	3.959	0.341	3.924		795	241.527	242.178	100.269
				110.416	0.9743			110.417	1.1504			110.417	1.3733			110.417	1.6713			110.417	1.954			110.417	2.3595			110.416	2.7849							0.342	5.24	0.342	3.962	0.342	3.928		796	241.527	242.178	100.269
				110.555	0.9756			110.556	1.1517			110.556	1.3743			110.556	1.6722			110.556	1.9556			110.556	2.3626			110.555	2.7883							0.343	5.236	0.343	3.964	0.343	3.93		797	241.527	242.181	100.271
				110.694	0.9768			110.694	1.1535			110.694	1.3755			110.694	1.6734			110.694	1.9574			110.694	2.3657			110.694	2.792							0.344	5.231	0.344	3.966	0.344	3.932		798	240.971	241.619	100.269
				110.833	0.9778			110.833	1.1548			110.833	1.3767			110.833	1.6747			110.833	1.9593			110.833	2.3688			110.833	2.7954							0.345	5.226	0.345	3.968	0.345	3.934		799	240.971	242.181	100.502
				110.972	0.979			110.972	1.1557			110.972	1.378			110.972	1.6762			110.972	1.9614			110.972	2.3722			110.972	2.7991							0.346	5.221	0.346	3.969	0.346	3.936		800	241.527	241.619	100.038
				111.111	0.9802			111.111	1.1573			111.111	1.3795			111.111	1.6775			111.111	1.963			111.111	2.375			111.111	2.8025							0.347	5.217	0.347	3.972	0.347	3.938		801	240.971	242.181	100.502
				111.25	0.9815			111.25	1.1585			111.25	1.3808			111.25	1.6784			111.25	1.9649			111.25	2.3784			111.25	2.8059							0.348	5.213	0.348	3.974	0.348	3.94		802	241.527	242.178	100.269
				111.389	0.9827			111.389	1.1597			111.389	1.382			111.389	1.6796			111.389	1.9667			111.389	2.3812			111.389	2.8093							0.349	5.208	0.349	3.975	0.349	3.942		803	241.527	242.178	100.269
				111.528	0.984			111.528	1.1613			111.528	1.3829			111.528	1.6809			111.528	1.9689			111.528	2.3846			111.528	2.8128							0.35	5.203	0.35	3.978	0.35	3.944		804	240.971	242.171	100.498
				111.666	0.9852			111.667	1.1625			111.667	1.3842			111.667	1.6821			111.667	1.9707			111.667	2.3877			111.666	2.8165							0.351	5.199	0.351	3.98	0.351	3.946		805	240.971	241.622	100.27
				111.805	0.9861			111.806	1.1638			111.806	1.3854			111.806	1.6834			111.806	1.9726			111.806	2.3908			111.805	2.8199							0.352	5.193	0.352	3.981	0.352	3.948		806	240.971	242.178	100.501
				111.944	0.9874			111.944	1.165			111.944	1.3867			111.944	1.6846			111.944	1.9745			111.944	2.3939			111.944	2.8236							0.353	5.189	0.353	3.983	0.353	3.95		807	240.971	241.613	100.266
				112.083	0.9886			112.083	1.1662			112.083	1.3882			112.083	1.6858			112.083	1.976			112.083	2.397			112.083	2.8267							0.354	5.184	0.354	3.985	0.354	3.952		808	240.971	241.61	100.265
				112.222	0.9898			112.222	1.1675			112.222	1.3895			112.222	1.6871			112.222	1.9782			112.222	2.4004			112.222	2.8304							0.355	5.179	0.355	3.986	0.355	3.953		809	240.971	242.168	100.497
				112.361	0.9911			112.361	1.169			112.361	1.3904			112.361	1.6883			112.361	1.98			112.361	2.4035			112.361	2.8335							0.356	5.175	0.356	3.988	0.356	3.955		810	240.971	242.717	100.725
				112.5	0.9923			112.5	1.1703			112.5	1.3916			112.5	1.6896			112.5	1.9819			112.5	2.4063			112.5	2.8373							0.357	5.17	0.357	3.989	0.357	3.956		811	240.971	242.159	100.493
				112.639	0.9933			112.639	1.1715			112.639	1.3929			112.639	1.6905			112.639	1.9838			112.639	2.4097			112.639	2.8407							0.358	5.165	0.358	3.991	0.358	3.957		812	240.971	241.606	100.263
				112.778	0.9945			112.778	1.1731			112.778	1.3941			112.778	1.692			112.778	1.9859			112.778	2.4128			112.778	2.8441							0.359	5.16	0.359	3.992	0.359	3.959		813	240.971	241.6	100.261
				112.916	0.9957			112.917	1.174			112.917	1.3953			112.917	1.6933			112.917	1.9878			112.917	2.4162			112.916	2.8475							0.36	5.155	0.36	3.993	0.36	3.96		814	240.416	241.048	100.263
				113.055	0.997			113.056	1.1755			113.056	1.3966			113.056	1.6945			113.056	1.9897			113.056	2.419			113.055	2.8509							0.361	5.151	0.361	3.994	0.361	3.962		815	240.416	241.044	100.261
				113.194	0.9982			113.194	1.1771			113.194	1.3978			113.194	1.6958			113.194	1.9915			113.194	2.4224			113.194	2.8543							0.362	5.146	0.362	3.996	0.362	3.964		816	239.86	241.051	100.496
				113.333	0.9995			113.333	1.1783			113.333	1.3988			113.333	1.697			113.333	1.9937			113.333	2.4255			113.333	2.8574							0.363	5.141	0.363	3.997	0.363	3.965		817	240.416	241.057	100.267
				113.472	1.0007			113.472	1.1796			113.472	1.4			113.472	1.6979			113.472	1.9955			113.472	2.4286			113.472	2.8611							0.364	5.137	0.364	3.999	0.364	3.967		818	240.416	241.051	100.264
				113.611	1.0016			113.611	1.1808			113.611	1.4012			113.611	1.6995			113.611	1.9974			113.611	2.4317			113.611	2.8642							0.365	5.132	0.365	4	0.365	3.968		819	239.86	241.057	100.499
				113.75	1.0029			113.75	1.1821			113.75	1.4028			113.75	1.7007			113.75	1.9993			113.75	2.4348			113.75	2.8673							0.366	5.128	0.366	4.001	0.366	3.969		820	240.416	241.054	100.265
				113.889	1.0041			113.889	1.1833			113.889	1.4037			113.889	1.702			113.889	2.0014			113.889	2.4383			113.889	2.8707							0.367	5.123	0.367	4.003	0.367	3.972		821	239.86	240.505	100.269
				114.028	1.0053			114.028	1.1848			114.028	1.405			114.028	1.7032			114.028	2.0033			114.028	2.4414			114.028	2.8741							0.368	5.118	0.368	4.003	0.368	3.971		822	239.86	240.495	100.265
				114.166	1.0066			114.167	1.1864			114.167	1.4062			114.167	1.7044			114.167	2.0052			114.167	2.4441			114.166	2.8776							0.369	5.113	0.369	4.004	0.369	3.973		823	239.86	240.505	100.269
				114.305	1.0078			114.306	1.1873			114.306	1.4071			114.306	1.7057			114.306	2.007			114.306	2.4479			114.305	2.8807							0.37	5.108	0.37	4.006	0.37	3.975		824	239.86	240.502	100.267
				114.444	1.0088			114.444	1.1889			114.444	1.4084			114.444	1.7072			114.444	2.0095			114.444	2.4507			114.444	2.8841							0.371	5.103	0.371	4.007	0.371	3.975		825	239.305	240.505	100.501
				114.583	1.01			114.583	1.1901			114.583	1.4096			114.583	1.7082			114.583	2.0114			114.583	2.4541			114.583	2.8872							0.372	5.099	0.372	4.008	0.372	3.977		826	239.86	240.502	100.267
				114.722	1.0112			114.722	1.1914			114.722	1.4109			114.722	1.7094			114.722	2.0132			114.722	2.4572			114.722	2.8903							0.373	5.094	0.373	4.009	0.373	3.977		827	239.86	240.498	100.266
				114.861	1.0125			114.861	1.1929			114.861	1.4121			114.861	1.7106			114.861	2.0151			114.861	2.4603			114.861	2.8937							0.374	5.088	0.374	4.01	0.374	3.978		828	239.86	240.502	100.267
				115	1.0137			115	1.1941			115	1.4133			115	1.7119			115	2.0172			115	2.4634			115	2.8968							0.375	5.084	0.375	4.01	0.375	3.98		829	239.86	240.498	100.266
				115.139	1.015			115.139	1.1954			115.139	1.4143			115.139	1.7131			115.139	2.0194			115.139	2.4665			115.139	2.8999							0.376	5.079	0.376	4.011	0.376	3.98		830	239.86	241.048	100.495
				115.278	1.0162			115.278	1.1966			115.278	1.4155			115.278	1.7144			115.278	2.0213			115.278	2.4699			115.278	2.903							0.377	5.074	0.377	4.012	0.377	3.981		831	240.416	241.06	100.268
				115.416	1.0171			115.417	1.1979			115.417	1.4164			115.417	1.7156			115.417	2.0231			115.417	2.473			115.416	2.9061							0.378	5.07	0.378	4.013	0.378	3.982		832	239.86	240.495	100.265
				115.555	1.0184			115.556	1.1997			115.556	1.4177			115.556	1.7168			115.556	2.0253			115.556	2.4761			115.555	2.9092							0.379	5.066	0.379	4.014	0.379	3.983		833	239.86	240.508	100.27
				115.694	1.0196			115.694	1.2007			115.694	1.4192			115.694	1.7181			115.694	2.0275			115.694	2.4795			115.694	2.9123							0.38	5.062	0.38	4.015	0.38	3.984		834	239.86	240.511	100.271
				115.833	1.0212			115.833	1.2022			115.833	1.4202			115.833	1.7193			115.833	2.0293			115.833	2.4826			115.833	2.9157							0.381	5.058	0.381	4.016	0.381	3.985		835	239.86	240.508	100.27
				115.972	1.0221			115.972	1.2034			115.972	1.4214			115.972	1.7206			115.972	2.0315			115.972	2.486			115.972	2.9185							0.382	5.053	0.382	4.016	0.382	3.986		836	239.86	241.063	100.502
				116.111	1.0233			116.111	1.2047			116.111	1.4223			116.111	1.7218			116.111	2.0337			116.111	2.4888			116.111	2.9213							0.383	5.049	0.383	4.016	0.383	3.987		837	240.416	240.495	100.033
				116.25	1.0246			116.25	1.2059			116.25	1.4236			116.25	1.7234			116.25	2.0355			116.25	2.4922			116.25	2.9247							0.384	5.043	0.384	4.017	0.384	3.987		838	239.86	240.489	100.262
				116.389	1.0255			116.389	1.2072			116.389	1.4245			116.389	1.7246			116.389	2.0374			116.389	2.4953			116.389	2.9275							0.385	5.039	0.385	4.017	0.385	3.988		839	239.305	239.943	100.267
				116.528	1.0267			116.528	1.2087			116.528	1.4257			116.528	1.7258			116.528	2.0396			116.528	2.4984			116.528	2.9309							0.386	5.035	0.386	4.018	0.386	3.989		840	239.86	241.06	100.5
				116.666	1.0283			116.667	1.2103			116.667	1.4273			116.667	1.7271			116.667	2.0417			116.667	2.5018			116.666	2.9337							0.387	5.028	0.387	4.017	0.387	3.99		841	240.416	241.06	100.268
				116.805	1.0295			116.806	1.2115			116.806	1.4282			116.806	1.7283			116.806	2.0436			116.806	2.5049			116.805	2.9365							0.388	5.024	0.388	4.019	0.388	3.99		842	239.86	240.495	100.265
				116.944	1.0305			116.944	1.2127			116.944	1.4295			116.944	1.7296			116.944	2.0458			116.944	2.508			116.944	2.9396							0.389	5.019	0.389	4.02	0.389	3.991		843	239.86	240.492	100.263
				117.083	1.0317			117.083	1.214			117.083	1.4304			117.083	1.7308			117.083	2.0479			117.083	2.5114			117.083	2.9423							0.39	5.015	0.39	4.021	0.39	3.991		844	239.86	240.495	100.265
				117.222	1.0329			117.222	1.2155			117.222	1.4316			117.222	1.732			117.222	2.0501			117.222	2.5145			117.222	2.9451							0.391	5.011	0.391	4.022	0.391	3.993		845	239.86	240.505	100.269
				117.361	1.0342			117.361	1.2168			117.361	1.4326			117.361	1.7333			117.361	2.052			117.361	2.5179			117.361	2.9482							0.392	5.006	0.392	4.022	0.392	3.993		846	239.305	240.498	100.499
				117.5	1.0351			117.5	1.218			117.5	1.4341			117.5	1.7345			117.5	2.0541			117.5	2.521			117.5	2.9507							0.393	5.001	0.393	4.022	0.393	3.993		847	239.86	240.505	100.269
				117.639	1.0367			117.639	1.2196			117.639	1.435			117.639	1.7358			117.639	2.0563			117.639	2.5244			117.639	2.9535							0.394	4.997	0.394	4.022	0.394	3.994		848	239.86	240.511	100.271
				117.778	1.0379			117.778	1.2208			117.778	1.4363			117.778	1.737			117.778	2.0585			117.778	2.5272			117.778	2.9566							0.395	4.992	0.395	4.022	0.395	3.993		849	239.305	240.511	100.504
				117.916	1.0391			117.917	1.222			117.917	1.4372			117.917	1.7385			117.917	2.0603			117.917	2.5306			117.916	2.9591							0.396	4.988	0.396	4.023	0.396	3.995		850	240.416	241.057	100.267
				118.055	1.0401			118.056	1.2236			118.056	1.4384			118.056	1.7398			118.056	2.0628			118.056	2.5337			118.055	2.9622							0.397	4.982	0.397	4.022	0.397	3.995		851	239.86	239.943	100.034
				118.194	1.0413			118.194	1.2248			118.194	1.4394			118.194	1.741			118.194	2.0647			118.194	2.5372			118.194	2.9647							0.398	4.977	0.398	4.024	0.398	3.996		852	239.305	239.933	100.263
				118.333	1.0425			118.333	1.2261			118.333	1.4406			118.333	1.7423			118.333	2.0669			118.333	2.5406			118.333	2.9675							0.399	4.973	0.399	4.024	0.399	3.997		853	239.305	239.937	100.264
				118.472	1.0438			118.472	1.2273			118.472	1.4419			118.472	1.7435			118.472	2.069			118.472	2.5437			118.472	2.9703							0.4	4.967	0.4	4.024	0.4	3.997		854	238.752	239.378	100.262
				118.611	1.045			118.611	1.2289			118.611	1.4431			118.611	1.7447			118.611	2.0712			118.611	2.5468			118.611	2.973							0.401	4.964	0.401	4.025	0.401	3.998		855	238.197	243.825	102.363
				118.75	1.0463			118.75	1.2301			118.75	1.444			118.75	1.7463			118.75	2.0734			118.75	2.5502			118.75	2.9755							0.402	4.96	0.402	4.026	0.402	3.998		856	238.197	238.825	100.264
				118.889	1.0475			118.889	1.2317			118.889	1.4453			118.889	1.7475			118.889	2.0752			118.889	2.5533			118.889	2.9783							0.403	4.955	0.403	4.026	0.403	3.998		857	237.641	238.279	100.269
				119.028	1.0487			119.028	1.2329			119.028	1.4462			119.028	1.7488			119.028	2.0774			119.028	2.5567			119.028	2.9808							0.404	4.95	0.404	4.027	0.404	3.999		858	237.641	238.279	100.269
				119.166	1.0497			119.167	1.2341			119.167	1.4474			119.167	1.75			119.167	2.0799			119.167	2.5598			119.166	2.9833							0.405	4.947	0.405	4.027	0.405	3.999		859	237.086	237.717	100.266
				119.305	1.0509			119.306	1.2354			119.306	1.4484			119.306	1.7513			119.306	2.082			119.306	2.5629			119.305	2.9861							0.406	4.942	0.406	4.027	0.406	4		860	236.53	237.152	100.263
				119.444	1.0525			119.444	1.2366			119.444	1.4496			119.444	1.7525			119.444	2.0839			119.444	2.5663			119.444	2.9885							0.407	4.938	0.407	4.027	0.407	4		861	236.53	237.156	100.264
				119.583	1.0537			119.583	1.2382			119.583	1.4508			119.583	1.754			119.583	2.0864			119.583	2.5694			119.583	2.991							0.408	4.933	0.408	4.026	0.408	4		862	235.975	236.6	100.265
				119.722	1.0546			119.722	1.2397			119.722	1.4518			119.722	1.7553			119.722	2.0886			119.722	2.5731			119.722	2.9938							0.409	4.93	0.409	4.03	0.409	4.002		863	235.975	237.162	100.503
				119.861	1.0559			119.861	1.241			119.861	1.453			119.861	1.7565			119.861	2.0907			119.861	2.5759			119.861	2.996							0.41	4.927	0.41	4.031	0.41	4.005		864	235.975	236.603	100.266
				120	1.0571			120	1.2422			120	1.4539			120	1.7578			120	2.0926			120	2.5796			120	2.9985							0.411	4.922	0.411	4.031	0.411	4.004		865	235.975	236.597	100.264
				120.139	1.0584			120.139	1.2434			120.139	1.4552			120.139	1.759			120.139	2.0951			120.139	2.5827			120.083	3							0.412	4.918	0.412	4.032	0.412	4.005		866	237.086	236.606	99.798
				120.278	1.0596			120.278	1.245			120.278	1.4561			120.278	1.7602			120.278	2.0972			120.278	2.5858											0.413	4.913	0.413	4.032	0.413	4.005		867	235.419	236.606	100.504
				120.416	1.0608			120.417	1.2462			120.417	1.4574			120.417	1.7612			120.417	2.0994			120.417	2.5892											0.414	4.908	0.414	4.033	0.414	4.006		868	235.975	236.044	100.03
				120.555	1.0621			120.556	1.2478			120.556	1.4586			120.556	1.763			120.556	2.1019			120.556	2.5923											0.415	4.904	0.415	4.034	0.415	4.006		869	235.419	236.594	100.499
				120.694	1.0633			120.694	1.249			120.694	1.4595			120.694	1.7643			120.694	2.1041			120.694	2.5957											0.416	4.899	0.416	4.033	0.416	4.005		870	235.419	236.048	100.267
				120.833	1.0646			120.833	1.2503			120.833	1.4608			120.833	1.7655			120.833	2.1059			120.833	2.5988											0.417	4.895	0.417	4.033	0.417	4.006		871	234.863	235.483	100.264
				120.972	1.0655			120.972	1.2515			120.972	1.4617			120.972	1.7668			120.972	2.1084			120.972	2.6026											0.418	4.892	0.418	4.033	0.418	4.006		872	234.863	235.486	100.265
				121.111	1.0667			121.111	1.2527			121.111	1.4626			121.111	1.768			121.111	2.1106			121.111	2.6057											0.419	4.886	0.419	4.034	0.419	4.006		873	234.863	236.054	100.507
				121.25	1.0683			121.25	1.254			121.25	1.4636			121.25	1.7692			121.25	2.1127			121.25	2.6088											0.42	4.882	0.42	4.034	0.42	4.007		874	234.863	236.054	100.507
				121.389	1.0692			121.389	1.2558			121.389	1.4648			121.389	1.7708			121.389	2.1149			121.389	2.6122											0.421	4.878	0.421	4.035	0.421	4.006		875	234.863	235.498	100.27
				121.528	1.0708			121.528	1.2571			121.528	1.466			121.528	1.772			121.528	2.1174			121.528	2.6153											0.422	4.873	0.422	4.034	0.422	4.005		876	234.863	235.508	100.274
				121.666	1.0717			121.667	1.2583			121.667	1.4673			121.667	1.7733			121.667	2.1196			121.667	2.619											0.423	4.869	0.423	4.034	0.423	4.007		877	234.863	235.492	100.268
				121.805	1.0729			121.806	1.2596			121.806	1.4682			121.806	1.7745			121.806	2.1217			121.806	2.6221											0.424	4.864	0.424	4.034	0.424	4.006		878	234.863	235.492	100.268
				121.944	1.0742			121.944	1.2608			121.944	1.4691			121.944	1.7757			121.944	2.1239			121.944	2.6252											0.425	4.86	0.425	4.034	0.425	4.006		879	234.863	235.495	100.269
				122.083	1.0754			122.083	1.2624			122.083	1.4704			122.083	1.777			122.083	2.1264			122.083	2.6286											0.426	4.856	0.426	4.034	0.426	4.007		880	234.863	236.041	100.501
				122.222	1.0766			122.222	1.2639			122.222	1.4713			122.222	1.7785			122.222	2.1285			122.222	2.6317											0.427	4.851	0.427	4.035	0.427	4.007		881	235.419	236.038	100.263
				122.361	1.0779			122.361	1.2651			122.361	1.4722			122.361	1.7798			122.361	2.131			122.361	2.6354											0.428	4.847	0.428	4.035	0.428	4.007		882	235.975	236.048	100.031
				122.5	1.0791			122.5	1.2664			122.5	1.4735			122.5	1.781			122.5	2.1335			122.5	2.6385											0.429	4.844	0.429	4.035	0.429	4.007		883	235.419	236.051	100.268
				122.639	1.0804			122.639	1.2676			122.639	1.4747			122.639	1.7823			122.639	2.1357			122.639	2.6419											0.43	4.84	0.43	4.035	0.43	4.007		884	235.419	236.041	100.264
				122.778	1.0813			122.778	1.2689			122.778	1.4756			122.778	1.7835			122.778	2.1378			122.778	2.6453											0.431	4.836	0.431	4.035	0.431	4.007		885	235.419	236.597	100.5
				122.916	1.0828			122.917	1.2707			122.917	1.4766			122.917	1.7854			122.917	2.14			122.917	2.6484											0.432	4.831	0.432	4.034	0.432	4.007		886	235.975	236.603	100.266
				123.055	1.0841			123.056	1.272			123.056	1.4778			123.056	1.7866			123.056	2.1425			123.056	2.6519											0.433	4.827	0.433	4.034	0.433	4.007		887	235.975	237.162	100.503
				123.194	1.0853			123.194	1.2732			123.194	1.4787			123.194	1.7878			123.194	2.1447			123.194	2.655											0.434	4.823	0.434	4.035	0.434	4.007		888	236.53	237.159	100.266
				123.333	1.0866			123.333	1.2744			123.333	1.4797			123.333	1.7891			123.333	2.1471			123.333	2.6584											0.435	4.818	0.435	4.035	0.435	4.007		889	237.086	237.156	100.029
				123.472	1.0875			123.472	1.2757			123.472	1.4812			123.472	1.7903			123.472	2.1496			123.472	2.6618											0.436	4.814	0.436	4.034	0.436	4.008		890	240.416	237.721	98.879
				123.611	1.0887			123.611	1.2769			123.611	1.4822			123.611	1.7916			123.611	2.1518			123.611	2.6652											0.437	4.809	0.437	4.036	0.437	4.008		891	237.086	237.171	100.036
				123.75	1.09			123.75	1.2785			123.75	1.4831			123.75	1.7931			123.75	2.154			123.75	2.6683											0.438	4.805	0.438	4.036	0.438	4.008		892	236.53	237.171	100.271
				123.889	1.0915			123.889	1.2797			123.889	1.484			123.889	1.7943			123.889	2.1568			123.889	2.6717											0.439	4.802	0.439	4.035	0.439	4.008		893	236.53	239.946	101.444
				124.028	1.0928			124.028	1.2813			124.028	1.4853			124.028	1.7956			124.028	2.1589			124.028	2.6751											0.44	4.798	0.44	4.035	0.44	4.007		894	236.53	237.717	100.502
				124.166	1.0937			124.167	1.2825			124.167	1.4862			124.167	1.7968			124.167	2.1614			124.167	2.6782											0.441	4.794	0.441	4.036	0.441	4.008		895	237.086	237.717	100.266
				124.305	1.0949			124.306	1.2837			124.306	1.4871			124.306	1.7981			124.306	2.1636			124.306	2.6816											0.442	4.79	0.442	4.035	0.442	4.008		896	237.086	237.714	100.265
				124.444	1.0962			124.444	1.285			124.444	1.488			124.444	1.7996			124.444	2.1661			124.444	2.6847											0.443	4.786	0.443	4.036	0.443	4.008		897	238.197	237.717	99.799
				124.583	1.0974			124.583	1.2865			124.583	1.4896			124.583	1.8012			124.583	2.1685			124.583	2.6878											0.444	4.783	0.444	4.035	0.444	4.009		898	237.086	237.721	100.268
				124.722	1.099			124.722	1.2878			124.722	1.4905			124.722	1.8024			124.722	2.1707			124.722	2.6912											0.445	4.778	0.445	4.036	0.445	4.007		899	237.641	237.717	100.032
				124.861	1.0999			124.861	1.289			124.861	1.4915			124.861	1.8036			124.861	2.1735			124.861	2.6946											0.446	4.775	0.446	4.035	0.446	4.007		900	236.53	238.848	100.98
				125	1.1011			125	1.2903			125	1.4924			125	1.8049			125	2.1757			125	2.6981											0.447	4.771	0.447	4.035	0.447	4.007		901	236.53	237.171	100.271
				125.139	1.1024			125.139	1.2918			125.139	1.4936			125.139	1.8061			125.139	2.1781			125.139	2.7012											0.448	4.766	0.448	4.035	0.448	4.007		902	236.53	237.171	100.271
				125.278	1.1036			125.278	1.293			125.278	1.4946			125.278	1.8077			125.278	2.1806			125.278	2.7046											0.449	4.762	0.449	4.035	0.449	4.007		903	236.53	237.171	100.271
				125.416	1.1049			125.417	1.2946			125.417	1.4955			125.417	1.8092			125.417	2.1831			125.417	2.708											0.45	4.758	0.45	4.035	0.45	4.007		904	238.752	237.165	99.335
				125.555	1.1064			125.556	1.2958			125.556	1.4967			125.556	1.8105			125.556	2.1853			125.556	2.7111											0.451	4.753	0.451	4.035	0.451	4.007		905	236.53	237.168	100.27
				125.694	1.1077			125.694	1.2971			125.694	1.4977			125.694	1.8117			125.694	2.1881			125.694	2.7145											0.452	4.75	0.452	4.035	0.452	4.008		906	236.53	237.168	100.27
				125.833	1.1086			125.833	1.2983			125.833	1.4989			125.833	1.8129			125.833	2.1902			125.833	2.7176											0.453	4.746	0.453	4.035	0.453	4.007		907	236.53	241.048	101.91
				125.972	1.1098			125.972	1.2996			125.972	1.4998			125.972	1.8142			125.972	2.1927			125.972	2.7213											0.454	4.743	0.454	4.035	0.454	4.006		908	236.53	237.159	100.266
				126.111	1.1111			126.111	1.3008			126.111	1.5008			126.111	1.8157			126.111	2.1952			126.111	2.7241											0.455	4.74	0.455	4.035	0.455	4.008		909	235.975	237.162	100.503
				126.25	1.1123			126.25	1.3023			126.25	1.5017			126.25	1.8173			126.25	2.1977			126.25	2.7278											0.456	4.736	0.456	4.034	0.456	4.007		910	236.53	237.168	100.27
				126.389	1.1135			126.389	1.3036			126.389	1.5026			126.389	1.8185			126.389	2.2002			126.389	2.7309											0.457	4.732	0.457	4.034	0.457	4.007		911	239.305	237.162	99.105
				126.528	1.1148			126.528	1.3051			126.528	1.5039			126.528	1.8198			126.528	2.2026			126.528	2.734											0.458	4.729	0.458	4.034	0.458	4.007		912	236.53	237.175	100.272
				126.666	1.116			126.667	1.3064			126.667	1.5051			126.667	1.821			126.667	2.2051			126.667	2.7374											0.459	4.724	0.459	4.034	0.459	4.007		913	236.53	236.616	100.036
				126.805	1.1173			126.806	1.3076			126.806	1.506			126.806	1.8222			126.806	2.2076			126.806	2.7405											0.46	4.721	0.46	4.034	0.46	4.007		914	235.975	241.057	102.154
				126.944	1.1185			126.944	1.3092			126.944	1.507			126.944	1.8238			126.944	2.2101			126.944	2.7439											0.461	4.716	0.461	4.033	0.461	4.006		915	235.975	237.175	100.509
				127.083	1.1197			127.083	1.3104			127.083	1.5079			127.083	1.825			127.083	2.2126			127.083	2.747											0.462	4.713	0.462	4.033	0.462	4.006		916	235.975	236.622	100.274
				127.222	1.121			127.222	1.3116			127.222	1.5091			127.222	1.8263			127.222	2.215			127.222	2.7504											0.463	4.71	0.463	4.033	0.463	4.007		917	235.975	236.625	100.276
				127.361	1.1222			127.361	1.3129			127.361	1.5101			127.361	1.8281			127.361	2.2175			127.361	2.7539											0.464	4.705	0.464	4.032	0.464	4.007		918	235.975	236.625	100.276
				127.5	1.1235			127.5	1.3141			127.5	1.511			127.5	1.8294			127.5	2.2203			127.5	2.757											0.465	4.702	0.465	4.033	0.465	4.006		919	235.975	236.616	100.272
				127.639	1.1247			127.639	1.3154			127.639	1.5122			127.639	1.8306			127.639	2.2228			127.639	2.7601											0.466	4.699	0.466	4.034	0.466	4.007		920	235.975	236.61	100.269
				127.778	1.1259			127.778	1.3169			127.778	1.5132			127.778	1.8319			127.778	2.225			127.778	2.7635											0.467	4.695	0.467	4.034	0.467	4.007		921	235.975	236.625	100.276
				127.916	1.1272			127.917	1.3182			127.917	1.5141			127.917	1.8334			127.917	2.2278			127.917	2.7663											0.468	4.692	0.468	4.034	0.468	4.007		922	235.975	236.067	100.039
				128.055	1.1284			128.056	1.3194			128.056	1.5153			128.056	1.8346			128.056	2.2302			128.056	2.77											0.469	4.688	0.469	4.034	0.469	4.006		923	235.419	236.622	100.511
				128.194	1.13			128.194	1.3206			128.194	1.5163			128.194	1.8362			128.194	2.2327			128.194	2.7728											0.47	4.685	0.47	4.033	0.47	4.006		924	235.975	236.616	100.272
				128.333	1.1312			128.333	1.3219			128.333	1.5172			128.333	1.8377			128.333	2.2355			128.333	2.7765											0.471	4.681	0.471	4.033	0.471	4.006		925	235.975	236.622	100.274
				128.472	1.1321			128.472	1.3231			128.472	1.5181			128.472	1.839			128.472	2.238			128.472	2.7793											0.472	4.678	0.472	4.033	0.472	4.006		926	235.419	236.067	100.275
				128.611	1.1334			128.611	1.3247			128.611	1.519			128.611	1.8402			128.611	2.2405			128.611	2.7827											0.473	4.674	0.473	4.032	0.473	4.005		927	235.419	236.613	100.507
				128.75	1.1346			128.75	1.3259			128.75	1.5203			128.75	1.8415			128.75	2.2429			128.75	2.7858											0.474	4.67	0.474	4.033	0.474	4.005		928	235.975	236.622	100.274
				128.889	1.1359			128.889	1.3271			128.889	1.5215			128.889	1.843			128.889	2.2457			128.889	2.7889											0.475	4.667	0.475	4.032	0.475	4.005		929	235.975	236.625	100.276
				129.028	1.1374			129.028	1.3284			129.028	1.5221			129.028	1.8446			129.028	2.2482			129.028	2.7923											0.476	4.664	0.476	4.032	0.476	4.005		930	235.975	236.619	100.273
				129.167	1.1387			129.167	1.3296			129.167	1.5234			129.167	1.8458			129.167	2.251			129.167	2.7954											0.477	4.66	0.477	4.031	0.477	4.005		931	235.975	236.625	100.276
				129.305	1.1399			129.306	1.3309			129.306	1.5243			129.306	1.8474			129.306	2.2535			129.306	2.7988											0.478	4.656	0.478	4.032	0.478	4.005		932	235.975	236.073	100.042
				129.444	1.1408			129.444	1.3321			129.444	1.5252			129.444	1.8486			129.444	2.256			129.444	2.8016											0.479	4.653	0.479	4.032	0.479	4.005		933	235.419	236.632	100.515
				129.583	1.1421			129.583	1.3337			129.583	1.5262			129.583	1.8498			129.583	2.2588			129.583	2.8047											0.48	4.65	0.48	4.03	0.48	4.005		934	235.975	236.07	100.04
				129.722	1.1433			129.722	1.3349			129.722	1.5271			129.722	1.8517			129.722	2.2612			129.722	2.8081											0.481	4.647	0.481	4.03	0.481	4.006		935	235.419	236.06	100.272
				129.861	1.1445			129.861	1.3361			129.861	1.5283			129.861	1.8529			129.861	2.2637			129.861	2.8112											0.482	4.645	0.482	4.031	0.482	4.005		936	234.863	235.511	100.276
				130	1.1461			130	1.3374			130	1.5296			130	1.8545			130	2.2665			130	2.8146											0.483	4.64	0.483	4.03	0.483	4.005		937	234.863	236.06	100.51
				130.139	1.1473			130.139	1.3386			130.139	1.5305			130.139	1.8557			130.139	2.269			130.139	2.8177											0.484	4.637	0.484	4.031	0.484	4.005		938	235.419	235.511	100.039
				130.278	1.1486			130.278	1.3399			130.278	1.5314			130.278	1.857			130.278	2.2715			130.278	2.8205											0.485	4.634	0.485	4.03	0.485	4.005		939	234.863	235.511	100.276
				130.417	1.1495			130.417	1.3414			130.417	1.5324			130.417	1.8585			130.417	2.2743			130.417	2.8239											0.486	4.631	0.486	4.03	0.486	4.003		940	234.863	236.07	100.514
				130.555	1.1511			130.556	1.3426			130.556	1.5333			130.556	1.8601			130.556	2.2767			130.556	2.8267											0.487	4.628	0.487	4.03	0.487	4.004		941	235.419	236.076	100.279
				130.694	1.152			130.694	1.3439			130.694	1.5342			130.694	1.8616			130.694	2.2795			130.694	2.8301											0.488	4.625	0.488	4.03	0.488	4.004		942	235.975	236.073	100.042
				130.833	1.1535			130.833	1.3448			130.833	1.5355			130.833	1.8629			130.833	2.2823			130.833	2.8329											0.489	4.622	0.489	4.029	0.489	4.003		943	235.419	236.619	100.51
				130.972	1.1548			130.972	1.3461			130.972	1.5367			130.972	1.8641			130.972	2.2848			130.972	2.836											0.49	4.619	0.49	4.029	0.49	4.004		944	235.419	236.067	100.275
				131.111	1.156			131.111	1.3473			131.111	1.5376			131.111	1.8656			131.111	2.2873			131.111	2.8394											0.491	4.615	0.491	4.029	0.491	4.004		945	235.419	236.067	100.275
				131.25	1.1573			131.25	1.3488			131.25	1.5386			131.25	1.8672			131.25	2.2904			131.25	2.8422											0.492	4.612	0.492	4.028	0.492	4.004		946	235.975	236.632	100.278
				131.389	1.1585			131.389	1.3501			131.389	1.5395			131.389	1.8687			131.389	2.2929			131.389	2.8453											0.493	4.608	0.493	4.028	0.493	4.004		947	235.975	237.181	100.511
				131.528	1.1597			131.528	1.3513			131.528	1.5404			131.528	1.87			131.528	2.2953			131.528	2.8484											0.494	4.606	0.494	4.028	0.494	4.004		948	235.975	236.616	100.272
				131.667	1.161			131.667	1.3526			131.667	1.5414			131.667	1.8715			131.667	2.2981			131.667	2.8512											0.495	4.604	0.495	4.028	0.495	4.004		949	236.53	237.175	100.272
				131.805	1.1622			131.806	1.3538			131.806	1.5423			131.806	1.8728			131.806	2.3006			131.806	2.8543											0.496	4.6	0.496	4.026	0.496	4.003		950	235.975	236.629	100.277
				131.944	1.1635			131.944	1.355			131.944	1.5435			131.944	1.874			131.944	2.3034			131.944	2.8574											0.497	4.597	0.497	4.027	0.497	4.003		951	235.975	236.619	100.273
				132.083	1.1647			132.083	1.3563			132.083	1.5445			132.083	1.8759			132.083	2.3062			132.083	2.8605											0.498	4.595	0.498	4.027	0.498	4.003		952	236.53	237.175	100.272
				132.222	1.1659			132.222	1.3575			132.222	1.5457			132.222	1.8771			132.222	2.3087			132.222	2.8633											0.499	4.591	0.499	4.025	0.499	4.001		953	235.975	237.181	100.511
				132.361	1.1672			132.361	1.3588			132.361	1.5466			132.361	1.8787			132.361	2.3115			132.361	2.8661											0.5	4.588	0.5	4.027	0.5	4.002		954	236.53	237.171	100.271
				132.5	1.1687			132.5	1.36			132.5	1.5476			132.5	1.8802			132.5	2.3142			132.5	2.8692											0.501	4.586	0.501	4.027	0.501	4.002		955	236.53	237.181	100.275
				132.639	1.17			132.639	1.3612			132.639	1.5485			132.639	1.8815			132.639	2.3167			132.639	2.8723											0.502	4.583	0.502	4.026	0.502	4.002		956	236.53	237.178	100.274
				132.778	1.1712			132.778	1.3625			132.778	1.5494			132.778	1.8833			132.778	2.3195			132.778	2.8751											0.503	4.581	0.503	4.025	0.503	4.002		957	236.53	237.727	100.506
				132.917	1.1721			132.917	1.3637			132.917	1.5504			132.917	1.8846			132.917	2.3223			132.917	2.8782											0.504	4.577	0.504	4.025	0.504	4.002		958	236.53	237.181	100.275
				133.055	1.1734			133.056	1.365			133.056	1.5516			133.056	1.8861			133.056	2.3248			133.056	2.881											0.505	4.575	0.505	4.026	0.505	4.002		959	236.53	237.175	100.272
				133.194	1.1746			133.194	1.3662			133.194	1.5525			133.194	1.8874			133.194	2.3273			133.194	2.8841											0.506	4.572	0.506	4.026	0.506	4.001		960	236.53	236.606	100.032
				133.333	1.1759			133.333	1.3674			133.333	1.5535			133.333	1.8889			133.333	2.3304			133.333	2.8869											0.507	4.569	0.507	4.026	0.507	4.001		961	236.53	237.159	100.266
				133.472	1.1774			133.472	1.3687			133.472	1.5544			133.472	1.8901			133.472	2.3328			133.472	2.8896											0.508	4.567	0.508	4.025	0.508	4.001		962	235.975	236.603	100.266
				133.611	1.1786			133.611	1.3696			133.611	1.5556			133.611	1.892			133.611	2.3356			133.611	2.8927											0.509	4.563	0.509	4.024	0.509	4		963	235.975	236.6	100.265
				133.75	1.1799			133.75	1.3709			133.75	1.5566			133.75	1.8936			133.75	2.3384			133.75	2.8952											0.51	4.561	0.51	4.025	0.51	4		964	235.975	236.603	100.266
				133.889	1.1811			133.889	1.3724			133.889	1.5575			133.889	1.8948			133.889	2.3412			133.889	2.898											0.511	4.559	0.511	4.025	0.511	4.001		965	235.975	236.603	100.266
				134.028	1.1824			134.028	1.3736			134.028	1.5584			134.028	1.8963			134.028	2.3437			134.028	2.9011											0.512	4.557	0.512	4.025	0.512	4.002		966	235.975	236.603	100.266
				134.167	1.1836			134.167	1.3746			134.167	1.5597			134.167	1.8976			134.167	2.3468			134.167	2.9039											0.513	4.555	0.513	4.025	0.513	4.001		967	235.975	236.606	100.268
				134.305	1.1852			134.306	1.3758			134.306	1.5606			134.306	1.8994			134.306	2.3493			134.306	2.9064											0.514	4.552	0.514	4.025	0.514	4.002		968	235.975	236.597	100.264
				134.444	1.1864			134.444	1.3771			134.444	1.5615			134.444	1.901			134.444	2.3521			134.444	2.9095											0.515	4.549	0.515	4.024	0.515	4.001		969	236.53	237.149	100.262
				134.583	1.1873			134.583	1.3783			134.583	1.5625			134.583	1.9022			134.583	2.3549			134.583	2.912											0.516	4.548	0.516	4.025	0.516	4.001		970	236.53	237.156	100.264
				134.722	1.1886			134.722	1.3795			134.722	1.5634			134.722	1.9038			134.722	2.3573			134.722	2.9148											0.517	4.544	0.517	4.024	0.517	4		971	235.975	236.6	100.265
				134.861	1.1898			134.861	1.3808			134.861	1.5643			134.861	1.9053			134.861	2.3604			134.861	2.9175											0.518	4.542	0.518	4.024	0.518	4.001		972	236.53	237.156	100.264
				135	1.191			135	1.382			135	1.5652			135	1.9069			135	2.3629			135	2.9203											0.519	4.54	0.519	4.025	0.519	4.001		973	236.53	237.165	100.268
				135.139	1.1926			135.139	1.3833			135.139	1.5668			135.139	1.9084			135.139	2.3657			135.139	2.9231											0.52	4.538	0.52	4.025	0.52	4.001		974	236.53	237.165	100.268
				135.278	1.1938			135.278	1.3842			135.278	1.5677			135.278	1.91			135.278	2.3685			135.278	2.9259											0.521	4.535	0.521	4.024	0.521	4		975	236.53	237.152	100.263
				135.417	1.1951			135.417	1.3854			135.417	1.5687			135.417	1.9112			135.417	2.3713			135.417	2.9284											0.522	4.534	0.522	4.025	0.522	4		976	235.975	237.162	100.503
				135.555	1.1963			135.556	1.3867			135.556	1.5696			135.556	1.9128			135.556	2.3738			135.556	2.9312											0.523	4.531	0.523	4.024	0.523	3.999		977	236.53	237.159	100.266
				135.694	1.1976			135.694	1.3879			135.694	1.5705			135.694	1.9146			135.694	2.3769			135.694	2.9337											0.524	4.528	0.524	4.025	0.524	4		978	236.53	237.717	100.502
				135.833	1.1988			135.833	1.3891			135.833	1.5714			135.833	1.9162			135.833	2.3794			135.833	2.9361											0.525	4.525	0.525	4.024	0.525	3.999		979	237.086	237.714	100.265
				135.972	1.2003			135.972	1.3904			135.972	1.5724			135.972	1.9174			135.972	2.3821			135.972	2.9389											0.526	4.523	0.526	4.023	0.526	3.999		980	237.086	237.717	100.266
				136.111	1.2016			136.111	1.3913			136.111	1.5733			136.111	1.919			136.111	2.3849			136.111	2.9414											0.527	4.522	0.527	4.024	0.527	3.999		981	236.53	237.162	100.267
				136.25	1.2028			136.25	1.3926			136.25	1.5745			136.25	1.9205			136.25	2.3877			136.25	2.9442											0.528	4.518	0.528	4.023	0.528	3.998		982	236.53	237.149	100.262
				136.389	1.2041			136.389	1.3938			136.389	1.5758			136.389	1.9224			136.389	2.3902			136.389	2.9467											0.529	4.517	0.529	4.023	0.529	3.998		983	236.53	237.152	100.263
				136.528	1.2053			136.528	1.395			136.528	1.5767			136.528	1.9239			136.528	2.3933			136.528	2.9492											0.53	4.515	0.53	4.023	0.53	3.999		984	235.975	236.606	100.268
				136.667	1.2062			136.667	1.3963			136.667	1.5776			136.667	1.9252			136.667	2.3958			136.667	2.9516											0.531	4.512	0.531	4.022	0.531	3.998		985	235.975	236.6	100.265
				136.805	1.2081			136.806	1.3975			136.806	1.5786			136.806	1.9267			136.806	2.3986			136.806	2.9544											0.532	4.511	0.532	4.022	0.532	3.998		986	235.975	236.597	100.264
				136.944	1.209			136.944	1.3984			136.944	1.5795			136.944	1.9283			136.944	2.4014			136.944	2.9566											0.533	4.508	0.533	4.022	0.533	3.998		987	235.975	236.597	100.264
				137.083	1.2103			137.083	1.3997			137.083	1.5804			137.083	1.9301			137.083	2.4042			137.083	2.9591											0.534	4.506	0.534	4.022	0.534	3.998		988	235.975	236.594	100.262
				137.222	1.2115			137.222	1.4006			137.222	1.5814			137.222	1.9317			137.222	2.4073			137.222	2.9616											0.535	4.504	0.535	4.022	0.535	3.997		989	235.975	236.587	100.26
				137.361	1.2127			137.361	1.4019			137.361	1.5826			137.361	1.9329			137.361	2.4097			137.361	2.9644											0.536	4.501	0.536	4.021	0.536	3.997		990	236.53	236.597	100.028
				137.5	1.214			137.5	1.4034			137.5	1.5835			137.5	1.9345			137.5	2.4125			137.5	2.9665											0.537	4.499	0.537	4.021	0.537	3.997		991	235.975	237.152	100.499
				137.639	1.2155			137.639	1.4043			137.639	1.5848			137.639	1.936			137.639	2.4153			137.639	2.969											0.538	4.498	0.538	4.021	0.538	3.997		992	235.975	236.6	100.265
				137.778	1.2168			137.778	1.4056			137.778	1.5857			137.778	1.9379			137.778	2.4181			137.778	2.9715											0.539	4.495	0.539	4.021	0.539	3.996		993	235.975	236.044	100.03
				137.917	1.218			137.917	1.4065			137.917	1.5866			137.917	1.9394			137.917	2.4209			137.917	2.9737											0.54	4.494	0.54	4.022	0.54	3.996		994	235.419	236.035	100.262
				138.055	1.2193			138.056	1.4078			138.056	1.5876			138.056	1.941			138.056	2.4237			138.056	2.9761											0.541	4.492	0.541	4.021	0.541	3.995		995	235.419	236.041	100.264
				138.194	1.2205			138.194	1.4087			138.194	1.5885			138.194	1.9425			138.194	2.4265			138.194	2.9786											0.542	4.49	0.542	4.02	0.542	3.996		996	235.975	236.594	100.262
				138.333	1.2217			138.333	1.4099			138.333	1.5894			138.333	1.9441			138.333	2.4293			138.333	2.9808											0.543	4.489	0.543	4.021	0.543	3.997		997	235.419	236.597	100.5
				138.472	1.2233			138.472	1.4112			138.472	1.5907			138.472	1.9459			138.472	2.4321			138.472	2.983											0.544	4.486	0.544	4.02	0.544	3.996		998	235.975	236.6	100.265
				138.611	1.2245			138.611	1.4124			138.611	1.5916			138.611	1.9475			138.611	2.4348			138.611	2.9858											0.545	4.485	0.545	4.02	0.545	3.995		999	235.975	236.594	100.262
				138.75	1.2258			138.75	1.4133			138.75	1.5928			138.75	1.949			138.75	2.4373			138.75	2.9879											0.546	4.484	0.546	4.02	0.546	3.995		1000	235.419	236.032	100.26
				138.889	1.227			138.889	1.4146			138.889	1.5938			138.889	1.9503			138.889	2.4404			138.889	2.9901											0.547	4.481	0.547	4.02	0.547	3.995		1001	235.419	236.035	100.262
				139.028	1.2282			139.028	1.4155			139.028	1.5947			139.028	1.9518			139.028	2.4429			139.028	2.9923											0.548	4.48	0.548	4.02	0.548	3.995		1002	235.419	236.032	100.26
				139.167	1.2295			139.167	1.4167			139.167	1.5956			139.167	1.9537			139.167	2.446			139.167	2.9947											0.549	4.478	0.549	4.02	0.549	3.995		1003	235.419	236.597	100.5
				139.305	1.231			139.306	1.4177			139.306	1.5966			139.306	1.9552			139.306	2.4488			139.306	2.9969											0.55	4.476	0.55	4.018	0.55	3.994		1004	235.975	236.59	100.261
				139.444	1.2323			139.444	1.4192			139.444	1.5975			139.444	1.9568			139.444	2.4513			139.444	2.9991											0.551	4.474	0.551	4.019	0.551	3.994		1005	235.419	236.035	100.262
				139.583	1.2335			139.583	1.4202			139.583	1.5987			139.583	1.9583			139.583	2.4544			139.514	3											0.552	4.472	0.552	4.018	0.552	3.994		1006	235.419	236.054	100.27
				139.722	1.2348			139.722	1.4214			139.722	1.5997			139.722	1.9599			139.722	2.4572															0.553	4.47	0.553	4.019	0.553	3.993		1007	235.419	236.048	100.267
				139.861	1.236			139.861	1.4223			139.861	1.6009			139.861	1.9621			139.861	2.4596															0.554	4.469	0.554	4.019	0.554	3.994		1008	235.419	236.025	100.258
				140	1.2372			140	1.4236			140	1.6018			140	1.9636			140	2.4627															0.555	4.467	0.555	4.018	0.555	3.993		1009	235.419	237.156	100.738
				140.139	1.2385			140.139	1.4245			140.139	1.6028			140.139	1.9652			140.139	2.4655															0.556	4.466	0.556	4.018	0.556	3.994		1010	236.53	237.149	100.262
				140.278	1.24			140.278	1.4257			140.278	1.6037			140.278	1.9667			140.278	2.468															0.557	4.464	0.557	4.018	0.557	3.993		1011	236.53	237.705	100.497
				140.417	1.2413			140.417	1.427			140.417	1.6046			140.417	1.9683			140.417	2.4711															0.558	4.463	0.558	4.017	0.558	3.992		1012	236.53	237.708	100.498
				140.555	1.2422			140.556	1.4282			140.556	1.6059			140.556	1.9701			140.556	2.4736															0.559	4.463	0.559	4.018	0.559	3.993		1013	237.086	237.711	100.264
				140.694	1.2437			140.694	1.4291			140.694	1.6068			140.694	1.9717			140.694	2.4764															0.56	4.46	0.56	4.017	0.56	3.992		1014	237.086	237.717	100.266
				140.833	1.245			140.833	1.4304			140.833	1.6077			140.833	1.9732			140.833	2.4795															0.561	4.459	0.561	4.017	0.561	3.992		1015	236.53	237.152	100.263
				140.972	1.2462			140.972	1.4313			140.972	1.609			140.972	1.9748			140.972	2.4823															0.562	4.457	0.562	4.017	0.562	3.992		1016	236.53	237.162	100.267
				141.111	1.2478			141.111	1.4322			141.111	1.6099			141.111	1.9766			141.111	2.4851															0.563	4.455	0.563	4.016	0.563	3.991		1017	236.53	237.162	100.267
				141.25	1.249			141.25	1.4335			141.25	1.6108			141.25	1.9785			141.25	2.4879															0.564	4.454	0.564	4.016	0.564	3.991		1018	239.305	237.149	99.099
				141.389	1.2503			141.389	1.4347			141.389	1.6117			141.389	1.98			141.389	2.4903															0.565	4.453	0.565	4.015	0.565	3.991		1019	236.53	237.156	100.264
				141.528	1.2515			141.528	1.4357			141.528	1.6127			141.528	1.9816			141.528	2.4934															0.566	4.452	0.566	4.016	0.566	3.991		1020	236.53	237.159	100.266
				141.667	1.2527			141.667	1.4369			141.667	1.6139			141.667	1.9831			141.667	2.4962															0.567	4.45	0.567	4.016	0.567	3.991		1021	235.975	240.492	101.914
				141.805	1.2537			141.806	1.4378			141.806	1.6152			141.806	1.985			141.806	2.499															0.568	4.449	0.568	4.016	0.568	3.991		1022	236.53	237.708	100.498
				141.944	1.2552			141.944	1.4391			141.944	1.6161			141.944	1.9866			141.944	2.5018															0.569	4.448	0.569	4.016	0.569	3.991		1023	236.53	237.156	100.264
				142.083	1.2568			142.083	1.44			142.083	1.617			142.083	1.9884			142.083	2.5046															0.57	4.446	0.57	4.016	0.57	3.99		1024	235.975	236.597	100.264
				142.222	1.258			142.222	1.4412			142.222	1.6179			142.222	1.99			142.222	2.5074															0.571	4.445	0.571	4.015	0.571	3.99		1025	239.305	237.165	99.106
				142.361	1.2593			142.361	1.4425			142.361	1.6189			142.361	1.9915			142.361	2.5102															0.572	4.445	0.572	4.015	0.572	3.99		1026	236.53	236.606	100.032
				142.5	1.2605			142.5	1.4434			142.5	1.6201			142.5	1.9934			142.5	2.513															0.573	4.443	0.573	4.014	0.573	3.99		1027	235.975	236.594	100.262
				142.639	1.2617			142.639	1.4446			142.639	1.6214			142.639	1.9949			142.639	2.5158															0.574	4.442	0.574	4.015	0.574	3.99		1028	235.975	236.603	100.266
				142.778	1.2633			142.778	1.4456			142.778	1.6223			142.778	1.9968			142.778	2.5189															0.575	4.441	0.575	4.016	0.575	3.99		1029	235.975	236.603	100.266
				142.917	1.2645			142.917	1.4465			142.917	1.6232			142.917	1.9983			142.917	2.5213															0.576	4.439	0.576	4.014	0.576	3.989		1030	235.419	236.041	100.264
				143.055	1.2658			143.056	1.4477			143.056	1.6241			143.056	2.0005			143.056	2.5244															0.577	4.439	0.577	4.014	0.577	3.989		1031	235.419	235.498	100.034
				143.194	1.267			143.194	1.4487			143.194	1.6251			143.194	2.0021			143.194	2.5272															0.578	4.438	0.578	4.015	0.578	3.989		1032	234.308	234.946	100.272
				143.333	1.2682			143.333	1.4499			143.333	1.6263			143.333	2.0036			143.333	2.53															0.579	4.436	0.579	4.014	0.579	3.988		1033	234.308	235.498	100.508
				143.472	1.2695			143.472	1.4512			143.472	1.6272			143.472	2.0052			143.472	2.5331															0.58	4.436	0.58	4.014	0.58	3.988		1034	234.863	234.937	100.031
				143.611	1.271			143.611	1.4521			143.611	1.6282			143.611	2.007			143.611	2.5359															0.581	4.434	0.581	4.014	0.581	3.988		1035	234.308	234.94	100.27
				143.75	1.2723			143.75	1.453			143.75	1.6294			143.75	2.0089			143.75	2.5384															0.582	4.433	0.582	4.013	0.582	3.987		1036	234.308	234.927	100.264
				143.889	1.2735			143.889	1.4539			143.889	1.6307			143.889	2.0107			143.889	2.5415															0.583	4.432	0.583	4.013	0.583	3.988		1037	235.419	234.937	99.795
				144.028	1.2744			144.028	1.4552			144.028	1.6316			144.028	2.0123			144.028	2.5443															0.584	4.431	0.584	4.013	0.584	3.988		1038	234.308	234.384	100.033
				144.167	1.276			144.167	1.4561			144.167	1.6325			144.167	2.0138			144.167	2.5468															0.585	4.43	0.585	4.013	0.585	3.988		1039	233.752	234.375	100.266
				144.305	1.2769			144.306	1.4574			144.306	1.6334			144.306	2.016			144.306	2.5499															0.586	4.43	0.586	4.013	0.586	3.988		1040	233.752	234.375	100.266
				144.444	1.2788			144.444	1.4583			144.444	1.6347			144.444	2.0176			144.444	2.5527															0.587	4.428	0.587	4.013	0.587	3.987		1041	233.2	233.822	100.267
				144.583	1.28			144.583	1.4595			144.583	1.6356			144.583	2.0194			144.583	2.5558															0.588	4.427	0.588	4.013	0.588	3.988		1042	233.2	233.829	100.27
				144.722	1.2813			144.722	1.4605			144.722	1.6365			144.722	2.021			144.722	2.5585															0.589	4.427	0.589	4.013	0.589	3.987		1043	233.2	233.832	100.271
				144.861	1.2822			144.861	1.4614			144.861	1.6378			144.861	2.0228			144.861	2.5613															0.59	4.426	0.59	4.012	0.59	3.987		1044	232.644	233.822	100.506
				145	1.2834			145	1.4626			145	1.6387			145	2.0247			145	2.5644															0.591	4.426	0.591	4.013	0.591	3.987		1045	233.2	233.806	100.26
				145.139	1.2847			145.139	1.4636			145.139	1.64			145.139	2.0262			145.139	2.5672															0.592	4.424	0.592	4.012	0.592	3.986		1046	233.2	233.829	100.27
				145.278	1.2862			145.278	1.4645			145.278	1.6409			145.278	2.0281			145.278	2.5697															0.593	4.424	0.593	4.012	0.593	3.986		1047	233.2	233.819	100.265
				145.417	1.2878			145.417	1.4657			145.417	1.6418			145.417	2.0296			145.417	2.5728															0.594	4.423	0.594	4.012	0.594	3.987		1048	233.2	233.26	100.026
				145.555	1.2887			145.556	1.467			145.556	1.6427			145.556	2.0318			145.556	2.5756															0.595	4.421	0.595	4.011	0.595	3.986		1049	232.089	232.705	100.265
				145.694	1.2903			145.694	1.4679			145.694	1.644			145.694	2.0334			145.694	2.5784															0.596	4.421	0.596	4.012	0.596	3.987		1050	232.089	232.708	100.267
				145.833	1.2912			145.833	1.4688			145.833	1.6452			145.833	2.0352			145.833	2.5815															0.597	4.422	0.597	4.012	0.597	3.986		1051	232.089	232.708	100.267
				145.972	1.2924			145.972	1.4698			145.972	1.6462			145.972	2.0371			145.972	2.5843															0.598	4.421	0.598	4.011	0.598	3.986		1052	232.089	232.714	100.269
				146.111	1.294			146.111	1.471			146.111	1.6471			146.111	2.0386			146.111	2.5874															0.599	4.419	0.599	4.011	0.599	3.986		1053	232.089	232.711	100.268
				146.25	1.2952			146.25	1.4719			146.25	1.648			146.25	2.0408			146.25	2.5902															0.6	4.418	0.6	4.011	0.6	3.985		1054	231.533	232.708	100.507
				146.389	1.2965			146.389	1.4732			146.389	1.6493			146.389	2.0424			146.389	2.593															0.601	4.418	0.601	4.011	0.601	3.986		1055	232.089	232.717	100.271
				146.528	1.2977			146.528	1.4741			146.528	1.6502			146.528	2.0442			146.528	2.5961															0.602	4.417	0.602	4.011	0.602	3.985		1056	232.089	232.714	100.269
				146.667	1.2989			146.667	1.475			146.667	1.6511			146.667	2.0458			146.667	2.5988															0.603	4.417	0.603	4.011	0.603	3.985		1057	231.533	232.149	100.266
				146.805	1.3002			146.806	1.476			146.806	1.6527			146.806	2.0479			146.806	2.6016															0.604	4.416	0.604	4.011	0.604	3.986		1058	231.533	232.146	100.265
				146.944	1.3017			146.944	1.4772			146.944	1.6536			146.944	2.0498			146.944	2.6047															0.605	4.415	0.605	4.01	0.605	3.985		1059	231.533	231.61	100.033
				147.083	1.303			147.083	1.4781			147.083	1.6545			147.083	2.0517			147.083	2.6075															0.606	4.415	0.606	4.01	0.606	3.984		1060	230.978	231.6	100.269
				147.222	1.3042			147.222	1.4791			147.222	1.6555			147.222	2.0532			147.222	2.6106															0.607	4.415	0.607	4.011	0.607	3.985		1061	230.978	231.594	100.267
				147.361	1.3054			147.361	1.48			147.361	1.6567			147.361	2.0554			147.361	2.6134															0.608	4.414	0.608	4.01	0.608	3.984		1062	230.978	231.59	100.265
				147.5	1.3067			147.5	1.4812			147.5	1.6576			147.5	2.0569			147.5	2.6162															0.609	4.413	0.609	4.01	0.609	3.985		1063	230.422	231.041	100.269
				147.639	1.3079			147.639	1.4825			147.639	1.6586			147.639	2.0588			147.639	2.6193															0.61	4.412	0.61	4.01	0.61	3.985		1064	230.422	231.041	100.269
				147.778	1.3095			147.778	1.4834			147.778	1.6598			147.778	2.0607			147.778	2.6221															0.611	4.411	0.611	4.01	0.611	3.984		1065	230.422	231.041	100.269
				147.917	1.3107			147.917	1.4843			147.917	1.661			147.917	2.0622			147.917	2.6249															0.612	4.413	0.612	4.01	0.612	3.984		1066	230.422	231.038	100.267
				148.055	1.312			148.056	1.4853			148.056	1.662			148.056	2.0644			148.056	2.628															0.613	4.412	0.613	4.01	0.613	3.984		1067	230.422	230.473	100.022
				148.194	1.3132			148.194	1.4862			148.194	1.6632			148.194	2.0662			148.194	2.6308															0.614	4.412	0.614	4.01	0.614	3.983		1068	229.867	233.825	101.722
				148.333	1.3144			148.333	1.4871			148.333	1.6641			148.333	2.0681			148.333	2.6339															0.615	4.412	0.615	4.011	0.615	3.986		1069	229.867	231.035	100.508
				148.472	1.3157			148.472	1.4887			148.472	1.6651			148.472	2.0696			148.472	2.6367															0.616	4.412	0.616	4.011	0.616	3.985		1070	230.422	231.048	100.271
				148.611	1.3172			148.611	1.4896			148.611	1.666			148.611	2.0718			148.611	2.6395															0.617	4.41	0.617	4.01	0.617	3.984		1071	229.867	230.498	100.275
				148.75	1.3182			148.75	1.4905			148.75	1.6672			148.75	2.0737			148.75	2.6426															0.618	4.411	0.618	4.01	0.618	3.985		1072	229.311	229.949	100.278
				148.889	1.3197			148.889	1.4915			148.889	1.6685			148.889	2.0755			148.889	2.6453															0.619	4.411	0.619	4.01	0.619	3.985		1073	229.311	229.943	100.275
				149.028	1.3206			149.028	1.4924			149.028	1.6694			149.028	2.0774			149.028	2.6481															0.62	4.411	0.62	4.01	0.62	3.985		1074	229.311	229.933	100.271
				149.167	1.3219			149.167	1.4933			149.167	1.6703			149.167	2.0793			149.167	2.6512															0.621	4.41	0.621	4.011	0.621	3.984		1075	230.422	229.375	99.545
				149.305	1.3231			149.306	1.4942			149.306	1.6716			149.306	2.0811			149.306	2.654															0.622	4.41	0.622	4.011	0.622	3.984		1076	228.756	229.371	100.269
				149.444	1.3247			149.444	1.4952			149.444	1.6725			149.444	2.083			149.444	2.6571															0.623	4.41	0.623	4.011	0.623	3.985		1077	228.756	229.378	100.272
				149.583	1.3259			149.583	1.4967			149.583	1.6737			149.583	2.0848			149.583	2.6599															0.624	4.409	0.624	4.01	0.624	3.985		1078	228.756	229.371	100.269
				149.722	1.3271			149.722	1.4977			149.722	1.6747			149.722	2.087			149.722	2.6627															0.625	4.409	0.625	4.011	0.625	3.984		1079	228.756	229.381	100.273
				149.861	1.3284			149.861	1.4986			149.861	1.6756			149.861	2.0889			149.861	2.6658															0.626	4.409	0.626	4.011	0.626	3.985		1080	228.756	229.387	100.276
				150	1.3296			150	1.4995			150	1.6768			150	2.0907			150	2.6686															0.627	4.408	0.627	4.01	0.627	3.984		1081	228.756	229.949	100.522
				150.139	1.3309			150.139	1.5004			150.139	1.6781			150.139	2.0926			150.139	2.6714															0.628	4.408	0.628	4.01	0.628	3.985		1082	229.311	229.384	100.032
				150.278	1.3318			150.278	1.5014			150.278	1.679			150.278	2.0948			150.278	2.6745															0.629	4.409	0.629	4.011	0.629	3.984		1083	228.2	228.822	100.273
				150.417	1.3333			150.417	1.5023			150.417	1.6799			150.417	2.0966			150.417	2.6773															0.63	4.408	0.63	4.01	0.63	3.984		1084	228.2	229.378	100.516
				150.555	1.3346			150.556	1.5032			150.556	1.6812			150.556	2.0982			150.556	2.6801															0.631	4.408	0.631	4.011	0.631	3.984		1085	228.756	229.368	100.268
				150.694	1.3358			150.694	1.5045			150.694	1.6821			150.694	2.1003			150.694	2.6832															0.632	4.408	0.632	4.009	0.632	3.984		1086	228.756	229.384	100.275
				150.833	1.3371			150.833	1.5054			150.833	1.6834			150.833	2.1022			150.833	2.686															0.633	4.407	0.633	4.01	0.633	3.985		1087	228.2	228.825	100.274
				150.972	1.3383			150.972	1.5066			150.972	1.6846			150.972	2.1041			150.972	2.6891															0.634	4.407	0.634	4.011	0.634	3.985		1088	228.2	228.825	100.274
				151.111	1.3395			151.111	1.5076			151.111	1.6855			151.111	2.1059			151.111	2.6919															0.635	4.407	0.635	4.011	0.635	3.985		1089	228.2	228.819	100.271
				151.25	1.3408			151.25	1.5085			151.25	1.6868			151.25	2.1078			151.25	2.6946															0.636	4.407	0.636	4.01	0.636	3.985		1090	228.2	228.825	100.274
				151.389	1.342			151.389	1.5094			151.389	1.6877			151.389	2.1103			151.389	2.6977															0.637	4.407	0.637	4.011	0.637	3.985		1091	227.648	228.263	100.271
				151.528	1.3433			151.528	1.5104			151.528	1.6886			151.528	2.1121			151.528	2.7005															0.638	4.407	0.638	4.011	0.638	3.984		1092	227.648	228.263	100.271
				151.667	1.3445			151.667	1.5113			151.667	1.6899			151.667	2.114			151.667	2.7033															0.639	4.408	0.639	4.012	0.639	3.984		1093	227.648	228.263	100.271
				151.805	1.3457			151.806	1.5125			151.806	1.6908			151.806	2.1158			151.806	2.7064															0.64	4.406	0.64	4.01	0.64	3.984		1094	227.648	228.263	100.271
				151.944	1.347			151.944	1.5135			151.944	1.692			151.944	2.118			151.944	2.7092															0.641	4.407	0.641	4.011	0.641	3.985		1095	227.648	228.26	100.269
				152.083	1.3482			152.083	1.5144			152.083	1.6933			152.083	2.1199			152.083	2.7123															0.642	4.408	0.642	4.012	0.642	3.985		1096	227.648	228.263	100.271
				152.222	1.3495			152.222	1.5153			152.222	1.6942			152.222	2.1217			152.222	2.7151															0.643	4.407	0.643	4.011	0.643	3.985		1097	227.648	228.26	100.269
				152.361	1.3507			152.361	1.5163			152.361	1.6954			152.361	2.1236			152.361	2.7179															0.644	4.408	0.644	4.012	0.644	3.986		1098	227.644	228.27	100.275
				152.5	1.3519			152.5	1.5172			152.5	1.6964			152.5	2.1258			152.5	2.721															0.645	4.408	0.645	4.011	0.645	3.986		1099	227.092	227.708	100.271
				152.639	1.3532			152.639	1.5181			152.639	1.6973			152.639	2.1276			152.639	2.7235															0.646	4.407	0.646	4.012	0.646	3.985		1100	227.092	227.708	100.271
				152.778	1.3541			152.778	1.519			152.778	1.6982			152.778	2.1295			152.778	2.7263															0.647	4.407	0.647	4.012	0.647	3.985		1101	227.092	227.698	100.267
				152.917	1.3554			152.917	1.5203			152.917	1.6998			152.917	2.1316			152.917	2.7294															0.648	4.407	0.648	4.011	0.648	3.985		1102	227.092	227.705	100.27
				153.055	1.3569			153.056	1.5212			153.056	1.7007			153.056	2.1338			153.056	2.7322															0.649	4.408	0.649	4.012	0.649	3.985		1103	226.537	227.156	100.273
				153.194	1.3581			153.194	1.5221			153.194	1.702			153.194	2.1357			153.194	2.7349															0.65	4.408	0.65	4.012	0.65	3.986		1104	226.537	226.606	100.031
				153.333	1.3594			153.333	1.5231			153.333	1.7029			153.333	2.1375			153.333	2.738															0.651	4.408	0.651	4.012	0.651	3.986		1105	225.981	227.156	100.52
				153.472	1.3603			153.472	1.524			153.472	1.7041			153.472	2.1397			153.472	2.7408															0.652	4.408	0.652	4.012	0.652	3.986		1106	226.537	226.603	100.029
				153.611	1.3616			153.611	1.5249			153.611	1.7051			153.611	2.1419			153.611	2.7436															0.653	4.408	0.653	4.012	0.653	3.985		1107	225.981	226.603	100.275
				153.75	1.3628			153.75	1.5262			153.75	1.706			153.75	2.1437			153.75	2.7464															0.654	4.409	0.654	4.012	0.654	3.986		1108	225.981	226.606	100.277
				153.889	1.3643			153.889	1.5271			153.889	1.7075			153.889	2.1456			153.889	2.7492															0.655	4.409	0.655	4.013	0.655	3.987		1109	225.981	226.606	100.277
				154.028	1.3653			154.028	1.5283			154.028	1.7085			154.028	2.1478			154.028	2.7523															0.656	4.409	0.656	4.012	0.656	3.987		1110	225.981	226.603	100.275
				154.167	1.3665			154.167	1.5293			154.167	1.7097			154.167	2.1499			154.167	2.7551															0.657	4.409	0.657	4.013	0.657	3.987		1111	225.981	226.6	100.274
				154.305	1.3678			154.306	1.5302			154.306	1.7106			154.306	2.1518			154.306	2.7579															0.658	4.41	0.658	4.013	0.658	3.986		1112	225.981	226.594	100.271
				154.444	1.369			154.444	1.5311			154.444	1.7116			154.444	2.154			154.444	2.7607															0.659	4.41	0.659	4.013	0.659	3.988		1113	225.425	226.044	100.275
				154.583	1.3699			154.583	1.5318			154.583	1.7128			154.583	2.1558			154.583	2.7635															0.66	4.41	0.66	4.015	0.66	3.988		1114	225.425	226.048	100.276
				154.722	1.3715			154.722	1.533			154.722	1.7137			154.722	2.1583			154.722	2.7663															0.661	4.41	0.661	4.014	0.661	3.988		1115	225.425	226.048	100.276
				154.861	1.3727			154.861	1.5339			154.861	1.7153			154.861	2.1602			154.861	2.7694															0.662	4.409	0.662	4.014	0.662	3.988		1116	225.425	226.041	100.273
				155	1.374			155	1.5349			155	1.7162			155	2.162			155	2.7718															0.663	4.41	0.663	4.015	0.663	3.988		1117	225.425	226.035	100.27
				155.139	1.3749			155.139	1.5361			155.139	1.7171			155.139	2.1645			155.139	2.7749															0.664	4.411	0.664	4.015	0.664	3.989		1118	225.425	226.048	100.276
				155.278	1.3761			155.278	1.537			155.278	1.7184			155.278	2.1664			155.278	2.7777															0.665	4.411	0.665	4.015	0.665	3.988		1119	225.425	225.502	100.034
				155.417	1.3774			155.417	1.538			155.417	1.7193			155.417	2.1682			155.417	2.7802															0.666	4.412	0.666	4.015	0.666	3.989		1120	224.87	225.495	100.278
				155.555	1.3783			155.556	1.5389			155.556	1.7206			155.556	2.1704			155.556	2.7833															0.667	4.412	0.667	4.015	0.667	3.989		1121	224.87	225.502	100.281
				155.694	1.3798			155.694	1.5398			155.694	1.7215			155.694	2.1726			155.694	2.7861															0.668	4.413	0.668	4.016	0.668	3.99		1122	224.314	225.508	100.532
				155.833	1.3808			155.833	1.5407			155.833	1.723			155.833	2.1747			155.833	2.7886															0.669	4.413	0.669	4.016	0.669	3.99		1123	224.87	224.94	100.031
				155.972	1.382			155.972	1.5417			155.972	1.724			155.972	2.1766			155.972	2.7917															0.67	4.413	0.67	4.016	0.67	3.99		1124	224.314	225.495	100.526
				156.111	1.3833			156.111	1.5426			156.111	1.7249			156.111	2.1788			156.111	2.7945															0.671	4.414	0.671	4.016	0.671	3.99		1125	224.87	225.498	100.28
				156.25	1.3842			156.25	1.5438			156.25	1.7261			156.25	2.1809			156.25	2.7969															0.672	4.413	0.672	4.017	0.672	3.991		1126	224.87	224.943	100.032
				156.389	1.3854			156.389	1.5448			156.389	1.7271			156.389	2.1831			156.389	2.8															0.673	4.414	0.673	4.017	0.673	3.991		1127	224.87	224.937	100.03
				156.528	1.3867			156.528	1.5457			156.528	1.7283			156.528	2.185			156.528	2.8025															0.674	4.415	0.674	4.017	0.674	3.993		1128	223.759	224.378	100.277
				156.667	1.3879			156.667	1.5466			156.667	1.7292			156.667	2.1871			156.667	2.8053															0.675	4.415	0.675	4.017	0.675	3.992		1129	224.314	224.384	100.031
				156.805	1.3891			156.806	1.5476			156.806	1.7308			156.806	2.1896			156.806	2.8081															0.676	4.416	0.676	4.018	0.676	3.992		1130	224.314	224.93	100.275
				156.944	1.3904			156.944	1.5485			156.944	1.7317			156.944	2.1915			156.944	2.8109															0.677	4.416	0.677	4.019	0.677	3.993		1131	224.314	225.483	100.521
				157.083	1.3913			157.083	1.5494			157.083	1.733			157.083	2.1937			157.083	2.8137															0.678	4.416	0.678	4.02	0.678	3.994		1132	224.87	224.937	100.03
				157.222	1.3926			157.222	1.5504			157.222	1.7339			157.222	2.1958			157.222	2.8165															0.679	4.416	0.679	4.02	0.679	3.993		1133	224.314	224.933	100.276
				157.361	1.3938			157.361	1.5516			157.361	1.7348			157.361	2.198			157.361	2.819															0.68	4.417	0.68	4.019	0.68	3.994		1134	224.314	224.94	100.279
				157.5	1.395			157.5	1.5525			157.5	1.7361			157.5	2.2002			157.5	2.8221															0.681	4.418	0.681	4.021	0.681	3.995		1135	224.314	224.927	100.273
				157.639	1.3963			157.639	1.5531			157.639	1.737			157.639	2.2023			157.639	2.8245															0.682	4.418	0.682	4.022	0.682	3.995		1136	224.87	224.937	100.03
				157.778	1.3972			157.778	1.5544			157.778	1.7385			157.778	2.2045			157.778	2.827															0.683	4.419	0.683	4.02	0.683	3.995		1137	224.314	224.946	100.282
				157.917	1.3984			157.917	1.5553			157.917	1.7395			157.917	2.2067			157.917	2.8301															0.684	4.42	0.684	4.022	0.684	3.996		1138	224.314	224.933	100.276
				158.055	1.3994			158.056	1.5562			158.056	1.7407			158.056	2.2085			158.056	2.8326															0.685	4.42	0.685	4.023	0.685	3.995		1139	224.314	224.93	100.275
				158.194	1.4006			158.194	1.5572			158.194	1.7416			158.194	2.2107			158.194	2.8351															0.686	4.421	0.686	4.023	0.686	3.997		1140	224.314	224.924	100.272
				158.333	1.4015			158.333	1.5581			158.333	1.7429			158.333	2.2132			158.333	2.8382															0.687	4.422	0.687	4.024	0.687	3.997		1141	224.314	224.924	100.272
				158.472	1.4031			158.472	1.559			158.472	1.7438			158.472	2.215			158.472	2.8407															0.688	4.421	0.688	4.024	0.688	3.997		1142	224.314	224.375	100.027
				158.611	1.4043			158.611	1.5603			158.611	1.7451			158.611	2.2172			158.611	2.8431															0.689	4.422	0.689	4.024	0.689	3.998		1143	223.759	224.93	100.524
				158.75	1.4053			158.75	1.5612			158.75	1.7463			158.75	2.2197			158.75	2.8459															0.69	4.423	0.69	4.025	0.69	3.999		1144	223.759	224.368	100.272
				158.889	1.4065			158.889	1.5621			158.889	1.7475			158.889	2.2219			158.889	2.8487															0.691	4.423	0.691	4.024	0.691	3.999		1145	223.759	224.359	100.268
				159.028	1.4074			159.028	1.5631			159.028	1.7485			159.028	2.2237			159.028	2.8512															0.692	4.424	0.692	4.026	0.692	4		1146	223.759	223.816	100.026
				159.167	1.4087			159.167	1.5637			159.167	1.7497			159.167	2.2259			159.167	2.8537															0.693	4.425	0.693	4.027	0.693	4		1147	223.203	224.371	100.523
				159.305	1.4096			159.306	1.5649			159.306	1.7506			159.306	2.2284			159.306	2.8565															0.694	4.426	0.694	4.026	0.694	4.001		1148	223.759	226.041	101.02
				159.444	1.4112			159.444	1.5656			159.444	1.7519			159.444	2.2305			159.444	2.859															0.695	4.427	0.695	4.027	0.695	4.002		1149	223.759	224.381	100.278
				159.583	1.4121			159.583	1.5668			159.583	1.7528			159.583	2.2327			159.583	2.8617															0.696	4.427	0.696	4.028	0.696	4.002		1150	223.759	223.835	100.034
				159.722	1.4133			159.722	1.5677			159.722	1.7544			159.722	2.2352			159.722	2.8642															0.697	4.427	0.697	4.028	0.697	4.003		1151	222.648	223.832	100.532
				159.861	1.4143			159.861	1.5687			159.861	1.7553			159.861	2.2374			159.861	2.8667															0.698	4.429	0.698	4.03	0.698	4.004		1152	223.203	223.835	100.283
				160	1.4155			160	1.5696			160	1.7565			160	2.2392			160	2.8695															0.699	4.429	0.699	4.03	0.699	4.003		1153	223.203	223.822	100.277
				160.139	1.4164			160.139	1.5705			160.139	1.7575			160.139	2.2414			160.139	2.872															0.7	4.43	0.7	4.031	0.7	4.005		1154	223.203	223.276	100.033
				160.278	1.4177			160.278	1.5714			160.278	1.7587			160.278	2.2439			160.278	2.8745															0.701	4.431	0.701	4.031	0.701	4.006		1155	222.648	223.829	100.53
				160.417	1.4189			160.417	1.5724			160.417	1.7596			160.417	2.246			160.417	2.8772															0.702	4.432	0.702	4.032	0.702	4.007		1156	222.648	223.267	100.278
				160.555	1.4202			160.556	1.5733			160.556	1.7609			160.556	2.2482			160.556	2.8794															0.703	4.433	0.703	4.033	0.703	4.007		1157	222.648	223.279	100.284
				160.694	1.4211			160.694	1.5745			160.694	1.7621			160.694	2.2507			160.694	2.8819															0.704	4.433	0.704	4.033	0.704	4.007		1158	222.648	223.251	100.271
				160.833	1.422			160.833	1.5755			160.833	1.7633			160.833	2.2529			160.833	2.8847															0.705	4.434	0.705	4.033	0.705	4.008		1159	222.648	222.698	100.023
				160.972	1.4233			160.972	1.5764			160.972	1.7646			160.972	2.255			160.972	2.8872															0.706	4.435	0.706	4.034	0.706	4.008		1160	222.092	223.279	100.535
				161.111	1.4242			161.111	1.5773			161.111	1.7655			161.111	2.2572			161.111	2.8893															0.707	4.435	0.707	4.035	0.707	4.008		1161	222.648	222.727	100.036
				161.25	1.4254			161.25	1.5783			161.25	1.7668			161.25	2.2597			161.25	2.8921															0.708	4.436	0.708	4.035	0.708	4.009		1162	222.095	222.714	100.279
				161.389	1.4267			161.389	1.5792			161.389	1.7677			161.389	2.2619			161.389	2.8946															0.709	4.437	0.709	4.036	0.709	4.011		1163	222.095	222.162	100.03
				161.528	1.4279			161.528	1.5801			161.528	1.7689			161.528	2.264			161.528	2.8968															0.71	4.438	0.71	4.037	0.71	4.012		1164	221.54	222.73	100.537
				161.667	1.4288			161.667	1.5811			161.667	1.7702			161.667	2.2665			161.667	2.8996															0.711	4.439	0.711	4.039	0.711	4.012		1165	222.095	222.708	100.276
				161.805	1.4298			161.806	1.5823			161.806	1.7711			161.806	2.2687			161.806	2.902															0.712	4.44	0.712	4.039	0.712	4.013		1166	222.095	222.156	100.027
				161.944	1.431			161.944	1.5832			161.944	1.7723			161.944	2.2708			161.944	2.9042															0.713	4.441	0.713	4.04	0.713	4.014		1167	221.54	222.152	100.277
				162.083	1.4319			162.083	1.5842			162.083	1.7736			162.083	2.273			162.083	2.9067															0.714	4.442	0.714	4.041	0.714	4.014		1168	221.54	222.152	100.277
				162.222	1.4329			162.222	1.5851			162.222	1.7745			162.222	2.2755			162.222	2.9092															0.715	4.442	0.715	4.041	0.715	4.015		1169	221.54	222.149	100.275
				162.361	1.4344			162.361	1.586			162.361	1.7757			162.361	2.2777			162.361	2.9113															0.716	4.444	0.716	4.043	0.716	4.016		1170	221.54	222.146	100.274
				162.5	1.4353			162.5	1.5869			162.5	1.7767			162.5	2.2801			162.5	2.9138															0.717	4.446	0.717	4.044	0.717	4.018		1171	221.54	222.162	100.281
				162.639	1.4363			162.639	1.5879			162.639	1.7782			162.639	2.2826			162.639	2.9163															0.718	4.447	0.718	4.044	0.718	4.019		1172	221.54	222.156	100.278
				162.778	1.4375			162.778	1.5888			162.778	1.7792			162.778	2.2848			162.778	2.9185															0.719	4.447	0.719	4.045	0.719	4.02		1173	221.54	221.606	100.03
				162.917	1.4384			162.917	1.5897			162.917	1.7804			162.917	2.287			162.917	2.921															0.72	4.448	0.72	4.045	0.72	4.02		1174	220.984	221.59	100.274
				163.055	1.4394			163.056	1.591			163.056	1.7813			163.056	2.2894			163.056	2.9234															0.721	4.449	0.721	4.047	0.721	4.022		1175	220.984	221.61	100.283
				163.194	1.4406			163.194	1.5919			163.194	1.7826			163.194	2.2916			163.194	2.9256															0.722	4.451	0.722	4.049	0.722	4.023		1176	220.984	221.606	100.282
				163.333	1.4419			163.333	1.5928			163.333	1.7838			163.333	2.2938			163.333	2.9278															0.723	4.452	0.723	4.049	0.723	4.023		1177	220.984	221.057	100.033
				163.472	1.4431			163.472	1.5938			163.472	1.7847			163.472	2.2963			163.472	2.9299															0.724	4.453	0.724	4.05	0.724	4.024		1178	220.429	221.051	100.282
				163.611	1.444			163.611	1.5947			163.611	1.7863			163.611	2.2987			163.611	2.9324															0.725	4.454	0.725	4.051	0.725	4.025		1179	220.984	221.61	100.283
				163.75	1.445			163.75	1.5956			163.75	1.7872			163.75	2.3009			163.75	2.9346															0.726	4.455	0.726	4.052	0.726	4.026		1180	220.984	221.048	100.029
				163.889	1.4462			163.889	1.5966			163.889	1.7885			163.889	2.3031			163.889	2.9368															0.727	4.456	0.727	4.053	0.727	4.027		1181	219.873	220.492	100.282
				164.028	1.4471			164.028	1.5975			164.028	1.7897			164.028	2.3056			164.028	2.9392															0.728	4.457	0.728	4.053	0.728	4.028		1182	219.873	220.495	100.283
				164.167	1.4481			164.167	1.5987			164.167	1.7906			164.167	2.3077			164.167	2.9414															0.729	4.457	0.729	4.054	0.729	4.029		1183	219.873	220.495	100.283
				164.305	1.4496			164.306	1.5997			164.306	1.7919			164.306	2.3102			164.306	2.9436															0.73	4.459	0.73	4.055	0.73	4.029		1184	219.873	220.492	100.282
				164.444	1.4505			164.444	1.6006			164.444	1.7931			164.444	2.3124			164.444	2.9458															0.731	4.46	0.731	4.056	0.731	4.03		1185	219.873	220.498	100.284
				164.583	1.4515			164.583	1.6015			164.583	1.7943			164.583	2.3149			164.583	2.9482															0.732	4.461	0.732	4.058	0.732	4.031		1186	219.873	220.489	100.28
				164.722	1.4524			164.722	1.6024			164.722	1.7956			164.722	2.317			164.722	2.9504															0.733	4.461	0.733	4.058	0.733	4.032		1187	219.873	220.492	100.282
				164.861	1.4536			164.861	1.6034			164.861	1.7965			164.861	2.3192			164.861	2.9526															0.734	4.462	0.734	4.059	0.734	4.033		1188	219.873	219.93	100.026
				165	1.4546			165	1.6043			165	1.7978			165	2.322			165	2.9547															0.735	4.464	0.735	4.061	0.735	4.035		1189	220.984	220.495	99.779
				165.139	1.4555			165.139	1.6052			165.139	1.7987			165.139	2.3242			165.139	2.9569															0.736	4.465	0.736	4.061	0.736	4.035		1190	219.317	223.825	102.055
				165.278	1.4564			165.278	1.6065			165.278	1.7999			165.278	2.3263			165.278	2.9591															0.737	4.467	0.737	4.063	0.737	4.037		1191	219.873	220.492	100.282
				165.417	1.458			165.417	1.6074			165.417	1.8012			165.417	2.3288			165.417	2.9609															0.738	4.468	0.738	4.065	0.738	4.038		1192	220.984	221.044	100.027
				165.555	1.4589			165.556	1.6083			165.556	1.8024			165.556	2.3313			165.556	2.9634															0.739	4.469	0.739	4.066	0.739	4.039		1193	219.873	223.267	101.543
				165.694	1.4598			165.694	1.6093			165.694	1.8036			165.694	2.3335			165.694	2.9656															0.74	4.47	0.74	4.066	0.74	4.04		1194	219.317	219.949	100.288
				165.833	1.4608			165.833	1.6102			165.833	1.8046			165.833	2.3356			165.833	2.9675															0.741	4.471	0.741	4.066	0.741	4.041		1195	222.095	219.94	99.029
				165.972	1.462			165.972	1.6111			165.972	1.8058			165.972	2.3381			165.972	2.9696															0.742	4.472	0.742	4.067	0.742	4.042		1196	219.317	223.829	102.057
				166.111	1.4629			166.111	1.6121			166.111	1.8071			166.111	2.3406			166.111	2.9718															0.743	4.473	0.743	4.07	0.743	4.043		1197	219.317	220.495	100.537
				166.25	1.4639			166.25	1.613			166.25	1.808			166.25	2.3428			166.25	2.9737															0.744	4.474	0.744	4.07	0.744	4.044		1198	221.54	220.498	99.53
				166.389	1.4648			166.389	1.6142			166.389	1.8095			166.389	2.3453			166.389	2.9758															0.745	4.475	0.745	4.071	0.745	4.045		1199	219.873	223.273	101.546
				166.528	1.466			166.528	1.6152			166.528	1.8108			166.528	2.3477			166.528	2.978															0.746	4.478	0.746	4.073	0.746	4.047		1200	219.317	221.048	100.789
				166.667	1.4673			166.667	1.6164			166.667	1.8117			166.667	2.3499			166.667	2.9799															0.747	4.48	0.747	4.074	0.747	4.047		1201	220.984	220.498	99.78
				166.805	1.4682			166.806	1.617			166.806	1.8129			166.806	2.3524			166.806	2.982															0.748	4.481	0.748	4.076	0.748	4.049		1202	219.317	223.273	101.804
				166.944	1.4691			166.944	1.6179			166.944	1.8139			166.944	2.3549			166.944	2.9839															0.749	4.482	0.749	4.076	0.749	4.051		1203	218.762	220.486	100.788
				167.083	1.4701			167.083	1.6189			167.083	1.8151			167.083	2.357			167.083	2.9861															0.75	4.483	0.75	4.077	0.75	4.052		1204	222.095	219.375	98.775
				167.222	1.471			167.222	1.6201			167.222	1.8167			167.222	2.3592			167.222	2.9879															0.751	4.484	0.751	4.079	0.751	4.053		1205	218.762	219.378	100.282
				167.361	1.4722			167.361	1.6214			167.361	1.8179			167.361	2.362			167.361	2.9898															0.752	4.485	0.752	4.079	0.752	4.053		1206	218.762	219.378	100.282
				167.5	1.4735			167.5	1.6223			167.5	1.8188			167.5	2.3642			167.5	2.9916															0.753	4.487	0.753	4.081	0.753	4.055		1207	218.762	219.362	100.274
				167.639	1.4744			167.639	1.6232			167.639	1.8201			167.639	2.3663			167.639	2.9938															0.754	4.488	0.754	4.083	0.754	4.057		1208	218.762	219.924	100.531
				167.778	1.4753			167.778	1.6241			167.778	1.821			167.778	2.3688			167.778	2.9957															0.755	4.489	0.755	4.083	0.755	4.057		1209	218.762	219.371	100.279
				167.917	1.4763			167.917	1.6251			167.917	1.8222			167.917	2.3713			167.917	2.9975															0.756	4.49	0.756	4.085	0.756	4.058		1210	218.762	218.81	100.022
				168.055	1.4775			168.056	1.626			168.056	1.8235			168.056	2.3735			168.056	2.9994															0.757	4.492	0.757	4.086	0.757	4.06		1211	218.206	219.365	100.531
				168.194	1.4781			168.194	1.6269			168.194	1.8244			168.194	2.3763			168.083	3															0.758	4.492	0.758	4.087	0.758	4.062		1212	218.762	219.365	100.276
				168.333	1.4794			168.333	1.6279			168.333	1.8257			168.333	2.3784																			0.759	4.494	0.759	4.089	0.759	4.063		1213	219.317	219.365	100.022
				168.472	1.4803			168.472	1.6291			168.472	1.8269			168.472	2.3806																			0.76	4.496	0.76	4.09	0.76	4.063		1214	218.206	218.816	100.279
				168.611	1.4815			168.611	1.63			168.611	1.8281			168.611	2.3834																			0.761	4.497	0.761	4.091	0.761	4.065		1215	218.206	218.813	100.278
				168.75	1.4825			168.75	1.631			168.75	1.8294			168.75	2.3856																			0.762	4.498	0.762	4.093	0.762	4.067		1216	218.762	219.378	100.282
				168.889	1.4834			168.889	1.6319			168.889	1.8306			168.889	2.388																			0.763	4.5	0.763	4.094	0.763	4.068		1217	218.206	218.27	100.029
				169.028	1.4843			169.028	1.6328			169.028	1.8319			169.028	2.3902																			0.764	4.501	0.764	4.096	0.764	4.069		1218	217.651	218.813	100.534
				169.167	1.4856			169.167	1.6341			169.167	1.8328			169.167	2.393																			0.765	4.503	0.765	4.097	0.765	4.071		1219	218.206	218.257	100.023
				169.305	1.4865			169.306	1.635			169.306	1.834			169.306	2.3952																			0.766	4.504	0.766	4.098	0.766	4.072		1220	217.651	218.251	100.276
				169.444	1.4874			169.444	1.6359			169.444	1.8353			169.444	2.3973																			0.767	4.506	0.767	4.1	0.767	4.074		1221	217.651	218.263	100.282
				169.583	1.4887			169.583	1.6372			169.583	1.8368			169.583	2.4001																			0.768	4.506	0.768	4.1	0.768	4.074		1222	217.651	217.705	100.025
				169.722	1.4896			169.722	1.6381			169.722	1.8377			169.722	2.4023																			0.769	4.508	0.769	4.102	0.769	4.075		1223	217.095	217.702	100.279
				169.861	1.4905			169.861	1.639			169.861	1.839			169.861	2.4048																			0.77	4.509	0.77	4.104	0.77	4.077		1224	217.095	217.708	100.282
				170	1.4915			170	1.64			170	1.8402			170	2.4073																			0.771	4.511	0.771	4.105	0.771	4.079		1225	217.095	217.708	100.282
				170.139	1.4924			170.139	1.6409			170.139	1.8412			170.139	2.4094																			0.772	4.513	0.772	4.107	0.772	4.08		1226	217.095	217.711	100.284
				170.278	1.4936			170.278	1.6418			170.278	1.8424			170.278	2.4119																			0.773	4.515	0.773	4.108	0.773	4.082		1227	217.095	217.721	100.288
				170.417	1.4946			170.417	1.6427			170.417	1.8439			170.417	2.4141																			0.774	4.516	0.774	4.109	0.774	4.084		1228	217.095	218.263	100.538
				170.555	1.4955			170.556	1.6437			170.556	1.8452			170.556	2.4169																			0.775	4.518	0.775	4.111	0.775	4.086		1229	217.651	218.267	100.283
				170.694	1.4967			170.694	1.6449			170.694	1.8461			170.694	2.419																			0.776	4.52	0.776	4.112	0.776	4.087		1230	217.651	217.708	100.026
				170.833	1.4977			170.833	1.6458			170.833	1.8474			170.833	2.4212																			0.777	4.521	0.777	4.114	0.777	4.087		1231	217.095	217.711	100.284
				170.972	1.4986			170.972	1.6471			170.972	1.8486			170.972	2.424																			0.778	4.523	0.778	4.115	0.778	4.09		1232	217.095	218.26	100.537
				171.111	1.4995			171.111	1.648			171.111	1.8498			171.111	2.4262																			0.779	4.524	0.779	4.116	0.779	4.091		1233	217.651	217.708	100.026
				171.25	1.5004			171.25	1.6489			171.25	1.8508			171.25	2.4286																			0.78	4.525	0.78	4.118	0.78	4.093		1234	217.095	217.714	100.285
				171.389	1.5014			171.389	1.6499			171.389	1.8523			171.389	2.4311																			0.781	4.527	0.781	4.118	0.781	4.094		1235	217.651	218.276	100.287
				171.528	1.5023			171.528	1.6508			171.528	1.8536			171.528	2.4333																			0.782	4.529	0.782	4.121	0.782	4.096		1236	217.651	218.813	100.534
				171.667	1.5032			171.667	1.6517			171.667	1.8548			171.667	2.4358																			0.783	4.53	0.783	4.123	0.783	4.098		1237	218.206	218.26	100.025
				171.805	1.5045			171.806	1.653			171.806	1.856			171.806	2.4383																			0.784	4.531	0.784	4.124	0.784	4.099		1238	217.651	218.819	100.537
				171.944	1.5054			171.944	1.6539			171.944	1.857			171.944	2.4407																			0.785	4.533	0.785	4.127	0.785	4.1		1239	218.206	218.263	100.026
				172.083	1.5063			172.083	1.6548			172.083	1.8582			172.083	2.4429																			0.786	4.535	0.786	4.128	0.786	4.102		1240	218.206	218.813	100.278
				172.222	1.5073			172.222	1.6561			172.222	1.8598			172.222	2.4454																			0.787	4.537	0.787	4.13	0.787	4.104		1241	217.651	218.26	100.28
				172.361	1.5082			172.361	1.657			172.361	1.861			172.361	2.4479																			0.788	4.539	0.788	4.131	0.788	4.105		1242	217.651	218.257	100.279
				172.5	1.5091			172.5	1.6579			172.5	1.8622			172.5	2.4503																			0.789	4.54	0.789	4.132	0.789	4.107		1243	217.651	218.273	100.286
				172.639	1.5101			172.639	1.6589			172.639	1.8632			172.639	2.4525																			0.79	4.541	0.79	4.134	0.79	4.108		1244	217.651	218.27	100.284
				172.778	1.511			172.778	1.6598			172.778	1.8644			172.778	2.4553																			0.791	4.543	0.791	4.136	0.791	4.109		1245	217.651	217.717	100.031
				172.917	1.5122			172.917	1.661			172.917	1.8656			172.917	2.4575																			0.792	4.545	0.792	4.137	0.792	4.111		1246	217.095	218.27	100.541
				173.055	1.5132			173.056	1.662			173.056	1.8672			173.056	2.46																			0.793	4.547	0.793	4.14	0.793	4.112		1247	217.651	218.273	100.286
				173.194	1.5141			173.194	1.6632			173.194	1.8684			173.194	2.4624																			0.794	4.548	0.794	4.142	0.794	4.115		1248	217.651	217.702	100.023
				173.333	1.515			173.333	1.6641			173.333	1.8697			173.333	2.4649																			0.795	4.55	0.795	4.144	0.795	4.116		1249	217.651	218.273	100.286
				173.472	1.5159			173.472	1.6651			173.472	1.8709			173.472	2.4671																			0.796	4.552	0.796	4.146	0.796	4.119		1250	217.651	218.819	100.537
				173.611	1.5169			173.611	1.666			173.611	1.8718			173.611	2.4696																			0.797	4.553	0.797	4.147	0.797	4.12		1251	217.651	217.717	100.031
				173.75	1.5178			173.75	1.6669			173.75	1.8731			173.75	2.472																			0.798	4.555	0.798	4.148	0.798	4.122		1252	217.095	217.705	100.281
				173.889	1.5187			173.889	1.6682			173.889	1.8743			173.889	2.4742																			0.799	4.557	0.799	4.15	0.799	4.124		1253	217.095	217.711	100.284
				174.028	1.52			174.028	1.6694			174.028	1.8759			174.028	2.4767																			0.8	4.558	0.8	4.152	0.8	4.124		1254	217.095	217.721	100.288
				174.167	1.5209			174.167	1.6703			174.167	1.8771			174.167	2.4792																			0.801	4.559	0.801	4.154	0.801	4.127		1255	217.095	217.708	100.282
				174.305	1.5218			174.306	1.6713			174.306	1.8784			174.306	2.4817																			0.802	4.563	0.802	4.155	0.802	4.129		1256	217.095	217.705	100.281
				174.444	1.5228			174.444	1.6722			174.444	1.8796			174.444	2.4838																			0.803	4.564	0.803	4.157	0.803	4.13		1257	217.651	218.267	100.283
				174.583	1.5237			174.583	1.6731			174.583	1.8808			174.583	2.4866																			0.804	4.566	0.804	4.159	0.804	4.133		1258	217.651	218.27	100.284
				174.722	1.5246			174.722	1.6741			174.722	1.8821			174.722	2.4888																			0.805	4.568	0.805	4.16	0.805	4.134		1259	217.651	218.26	100.28
				174.861	1.5256			174.861	1.675			174.861	1.8833			174.861	2.4913																			0.806	4.569	0.806	4.162	0.806	4.135		1260	217.651	217.711	100.028
				175	1.5265			175	1.6762			175	1.8846			175	2.4937																			0.807	4.571	0.807	4.164	0.807	4.138		1261	217.095	217.708	100.282
				175.139	1.5277			175.139	1.6775			175.139	1.8858			175.139	2.4962																			0.808	4.572	0.808	4.166	0.808	4.139		1262	217.651	217.714	100.029
				175.278	1.5287			175.278	1.6784			175.278	1.887			175.278	2.4984																			0.809	4.574	0.809	4.167	0.809	4.141		1263	217.095	217.698	100.278
				175.417	1.5296			175.417	1.6793			175.417	1.8883			175.417	2.5012																			0.81	4.577	0.81	4.169	0.81	4.142		1264	217.095	217.708	100.282
				175.555	1.5305			175.556	1.6803			175.556	1.8895			175.556	2.5034																			0.811	4.578	0.811	4.171	0.811	4.144		1265	217.095	217.711	100.284
				175.694	1.5314			175.694	1.6815			175.694	1.8911			175.694	2.5058																			0.812	4.58	0.812	4.174	0.812	4.146		1266	217.095	217.702	100.279
				175.833	1.5324			175.833	1.6824			175.833	1.8923			175.833	2.508																			0.813	4.582	0.813	4.174	0.813	4.147		1267	217.095	217.698	100.278
				175.972	1.5333			175.972	1.6834			175.972	1.8936			175.972	2.5108																			0.814	4.584	0.814	4.176	0.814	4.149		1268	217.095	218.257	100.535
				176.111	1.5342			176.111	1.6846			176.111	1.8948			176.111	2.513																			0.815	4.586	0.815	4.178	0.815	4.152		1269	217.095	217.152	100.026
				176.25	1.5355			176.25	1.6855			176.25	1.896			176.25	2.5155																			0.816	4.587	0.816	4.18	0.816	4.154		1270	216.543	217.149	100.28
				176.389	1.5364			176.389	1.6865			176.389	1.8973			176.389	2.5179																			0.817	4.588	0.817	4.182	0.817	4.156		1271	216.543	217.143	100.277
				176.528	1.5373			176.528	1.6877			176.528	1.8988			176.528	2.5204																			0.818	4.591	0.818	4.184	0.818	4.158		1272	217.095	217.146	100.023
				176.667	1.5383			176.667	1.6886			176.667	1.9001			176.667	2.5229																			0.819	4.595	0.819	4.188	0.819	4.161		1273	216.543	217.149	100.28
				176.805	1.5392			176.806	1.6896			176.806	1.9013			176.806	2.5254																			0.82	4.598	0.82	4.19	0.82	4.164		1274	216.543	217.146	100.279
				176.944	1.5398			176.944	1.6905			176.944	1.9025			176.944	2.5279																			0.821	4.599	0.821	4.192	0.821	4.166		1275	216.543	217.14	100.276
				177.083	1.5407			177.083	1.692			177.083	1.9038			177.083	2.53																			0.822	4.601	0.822	4.194	0.822	4.167		1276	217.095	217.705	100.281
				177.222	1.5417			177.222	1.693			177.222	1.905			177.222	2.5328																			0.823	4.602	0.823	4.196	0.823	4.169		1277	217.095	217.692	100.275
				177.361	1.5426			177.361	1.6939			177.361	1.9066			177.361	2.535																			0.824	4.604	0.824	4.197	0.824	4.171		1278	217.095	217.13	100.016
				177.5	1.5438			177.5	1.6948			177.5	1.9078			177.5	2.5375																			0.825	4.606	0.825	4.199	0.825	4.173		1279	216.543	217.137	100.274
				177.639	1.5448			177.639	1.6958			177.639	1.9091			177.639	2.5399																			0.826	4.608	0.826	4.201	0.826	4.174		1280	217.095	217.702	100.279
				177.778	1.5457			177.778	1.697			177.778	1.9103			177.778	2.5424																			0.827	4.61	0.827	4.202	0.827	4.177		1281	217.095	217.137	100.019
				177.917	1.5466			177.917	1.6979			177.917	1.9115			177.917	2.5449																			0.828	4.612	0.828	4.204	0.828	4.178		1282	216.543	217.143	100.277
				178.055	1.5476			178.056	1.6989			178.056	1.9128			178.056	2.5471																			0.829	4.613	0.829	4.207	0.829	4.181		1283	216.543	216.578	100.016
				178.194	1.5485			178.194	1.7001			178.194	1.9143			178.194	2.5499																			0.83	4.615	0.83	4.209	0.83	4.182		1284	215.987	216.581	100.275
				178.333	1.5494			178.333	1.701			178.333	1.9156			178.333	2.552																			0.831	4.617	0.831	4.211	0.831	4.184		1285	215.987	217.14	100.534
				178.472	1.5504			178.472	1.7023			178.472	1.9168			178.472	2.5545																			0.832	4.619	0.832	4.211	0.832	4.186		1286	215.987	216.584	100.276
				178.611	1.5516			178.611	1.7032			178.611	1.918			178.611	2.5573																			0.833	4.621	0.833	4.214	0.833	4.188		1287	216.543	217.146	100.279
				178.75	1.5525			178.75	1.7041			178.75	1.9193			178.75	2.5598																			0.834	4.624	0.834	4.215	0.834	4.19		1288	216.543	217.13	100.271
				178.889	1.5531			178.889	1.7051			178.889	1.9208			178.889	2.562																			0.835	4.625	0.835	4.217	0.835	4.191		1289	216.543	217.14	100.276
				179.028	1.5541			179.028	1.7063			179.028	1.9224			179.028	2.5647																			0.836	4.627	0.836	4.219	0.836	4.193		1290	216.543	217.14	100.276
				179.167	1.555			179.167	1.7075			179.167	1.9236			179.167	2.5669																			0.837	4.629	0.837	4.222	0.837	4.196		1291	216.543	217.133	100.273
				179.305	1.5559			179.306	1.7085			179.306	1.9249			179.306	2.5694																			0.838	4.63	0.838	4.224	0.838	4.198		1292	216.54	217.143	100.279
				179.444	1.5569			179.444	1.7094			179.444	1.9261			179.444	2.5719																			0.839	4.632	0.839	4.225	0.839	4.2		1293	216.543	217.137	100.274
				179.583	1.5578			179.583	1.7106			179.583	1.9273			179.583	2.5744																			0.84	4.634	0.84	4.227	0.84	4.201		1294	216.543	217.146	100.279
				179.722	1.559			179.722	1.7116			179.722	1.9286			179.722	2.5768																			0.841	4.636	0.841	4.229	0.841	4.203		1295	216.543	217.137	100.274
				179.861	1.56			179.861	1.7125			179.861	1.9301			179.861	2.5793																			0.842	4.638	0.842	4.231	0.842	4.205		1296	216.543	219.368	101.305
				180	1.5609			180	1.7134			180	1.9317			180	2.5818																			0.843	4.639	0.843	4.232	0.843	4.207		1297	215.987	217.146	100.536
				180.139	1.5618			180.139	1.7147			180.139	1.9329			180.139	2.5843																			0.844	4.642	0.844	4.235	0.844	4.209		1298	216.543	217.143	100.277
				180.278	1.5628			180.278	1.7159			180.278	1.9342			180.278	2.5868																			0.845	4.643	0.845	4.237	0.845	4.21		1299	217.095	217.14	100.02
				180.417	1.5637			180.417	1.7168			180.417	1.9354			180.417	2.5892																			0.846	4.645	0.846	4.239	0.846	4.212		1300	216.543	217.14	100.276
				180.555	1.5643			180.556	1.7178			180.556	1.9366			180.556	2.5917																			0.847	4.648	0.847	4.241	0.847	4.215		1301	216.54	217.133	100.274
				180.694	1.5652			180.694	1.719			180.694	1.9382			180.694	2.5939																			0.848	4.649	0.848	4.242	0.848	4.217		1302	216.543	217.137	100.274
				180.833	1.5662			180.833	1.7199			180.833	1.9397			180.833	2.5967																			0.849	4.65	0.849	4.246	0.849	4.218		1303	216.543	217.137	100.274
				180.972	1.5674			180.972	1.7209			180.972	1.941			180.972	2.5992																			0.85	4.654	0.85	4.248	0.85	4.221		1304	216.543	217.137	100.274
				181.111	1.5683			181.111	1.7221			181.111	1.9422			181.111	2.6013																			0.851	4.655	0.851	4.249	0.851	4.222		1305	216.543	217.127	100.27
				181.25	1.5693			181.25	1.7234			181.25	1.9435			181.25	2.6041																			0.852	4.657	0.852	4.25	0.852	4.225		1306	215.987	216.575	100.272
				181.389	1.5702			181.389	1.7243			181.389	1.9447			181.389	2.6066																			0.853	4.66	0.853	4.253	0.853	4.226		1307	215.987	216.016	100.013
				181.528	1.5711			181.528	1.7252			181.528	1.9466			181.528	2.6088																			0.854	4.661	0.854	4.255	0.854	4.228		1308	219.873	216.578	98.501
				181.667	1.5721			181.667	1.7265			181.667	1.9478			181.667	2.6116																			0.855	4.663	0.855	4.257	0.855	4.231		1309	215.987	216.575	100.272
				181.805	1.573			181.806	1.7274			181.806	1.949			181.806	2.614																			0.856	4.665	0.856	4.258	0.856	4.231		1310	215.987	216.578	100.273
				181.944	1.5736			181.944	1.7283			181.944	1.9503			181.944	2.6162																			0.857	4.667	0.857	4.26	0.857	4.233		1311	215.987	216.571	100.27
				182.083	1.5749			182.083	1.7296			182.083	1.9515			182.083	2.619																			0.858	4.668	0.858	4.262	0.858	4.235		1312	215.987	216.575	100.272
				182.222	1.5758			182.222	1.7308			182.222	1.9534			182.222	2.6215																			0.859	4.67	0.859	4.264	0.859	4.238		1313	215.987	216.571	100.27
				182.361	1.5767			182.361	1.7317			182.361	1.9546			182.361	2.6236																			0.86	4.672	0.86	4.267	0.86	4.24		1314	215.987	216.581	100.275
				182.5	1.5776			182.5	1.7327			182.5	1.9559			182.5	2.6264																			0.861	4.674	0.861	4.268	0.861	4.241		1315	215.987	216.575	100.272
				182.639	1.5786			182.639	1.7339			182.639	1.9574			182.639	2.6289																			0.862	4.676	0.862	4.27	0.862	4.243		1316	215.987	216.575	100.272
				182.778	1.5795			182.778	1.7348			182.778	1.9587			182.778	2.6314																			0.863	4.678	0.863	4.273	0.863	4.246		1317	215.987	216.568	100.269
				182.917	1.5804			182.917	1.7358			182.917	1.9599			182.917	2.6339																			0.864	4.68	0.864	4.273	0.864	4.247		1318	215.987	216.581	100.275
				183.055	1.5814			183.056	1.7367			183.056	1.9618			183.056	2.6364																			0.865	4.682	0.865	4.275	0.865	4.249		1319	215.987	216.571	100.27
				183.194	1.5823			183.194	1.7379			183.194	1.963			183.194	2.6388																			0.866	4.684	0.866	4.278	0.866	4.251		1320	215.987	216.568	100.269
				183.333	1.5832			183.333	1.7392			183.333	1.9642			183.333	2.641																			0.867	4.685	0.867	4.279	0.867	4.253		1321	215.987	216.568	100.269
				183.472	1.5842			183.472	1.7401			183.472	1.9658			183.472	2.6438																			0.868	4.687	0.868	4.281	0.868	4.255		1322	215.987	216.568	100.269
				183.611	1.5851			183.611	1.7413			183.611	1.967			183.611	2.6463																			0.869	4.689	0.869	4.283	0.869	4.257		1323	215.987	216.016	100.013
				183.75	1.586			183.75	1.7423			183.75	1.9683			183.75	2.6484																			0.87	4.691	0.87	4.285	0.87	4.258		1324	215.432	216.019	100.273
				183.889	1.5869			183.889	1.7432			183.889	1.9701			183.889	2.6512																			0.871	4.693	0.871	4.287	0.871	4.26		1325	215.432	216.016	100.271
				184.028	1.5879			184.028	1.7444			184.028	1.9714			184.028	2.6537																			0.872	4.695	0.872	4.289	0.872	4.262		1326	215.432	216.013	100.27
				184.167	1.5888			184.167	1.7454			184.167	1.9726			184.167	2.6559																			0.873	4.696	0.873	4.291	0.873	4.264		1327	215.432	216.016	100.271
				184.305	1.5894			184.306	1.7466			184.306	1.9742			184.306	2.6587																			0.874	4.698	0.874	4.294	0.874	4.267		1328	218.206	216.013	98.995
				184.444	1.591			184.444	1.7475			184.444	1.9754			184.444	2.6612																			0.875	4.7	0.875	4.295	0.875	4.268		1329	215.432	216.013	100.27
				184.583	1.5916			184.583	1.7488			184.583	1.9773			184.583	2.6633																			0.876	4.703	0.876	4.297	0.876	4.27		1330	215.432	216.022	100.274
				184.722	1.5925			184.722	1.7497			184.722	1.9785			184.722	2.6661																			0.877	4.704	0.877	4.299	0.877	4.272		1331	215.432	215.46	100.013
				184.861	1.5935			184.861	1.7506			184.861	1.9797			184.861	2.6686																			0.878	4.706	0.878	4.301	0.878	4.274		1332	214.876	215.457	100.27
				185	1.5944			185	1.7519			185	1.9813			185	2.6711																			0.879	4.707	0.879	4.303	0.879	4.276		1333	215.432	216.013	100.27
				185.139	1.5953			185.139	1.7528			185.139	1.9825			185.139	2.6736																			0.88	4.708	0.88	4.304	0.88	4.277		1334	214.876	215.463	100.273
				185.278	1.5962			185.278	1.7544			185.278	1.9841			185.278	2.676																			0.881	4.71	0.881	4.307	0.881	4.279		1335	215.432	215.467	100.016
				185.417	1.5972			185.417	1.7553			185.417	1.9856			185.417	2.6782																			0.882	4.713	0.882	4.309	0.882	4.281		1336	214.876	215.46	100.272
				185.555	1.5981			185.556	1.7562			185.556	1.9872			185.556	2.681																			0.883	4.714	0.883	4.31	0.883	4.283		1337	214.876	215.47	100.276
				185.694	1.599			185.694	1.7571			185.694	1.9884			185.694	2.6835																			0.884	4.716	0.884	4.313	0.884	4.285		1338	214.876	215.463	100.273
				185.833	1.6			185.833	1.7584			185.833	1.9897			185.833	2.6857																			0.885	4.718	0.885	4.314	0.885	4.287		1339	214.876	214.905	100.013
				185.972	1.6009			185.972	1.7593			185.972	1.9912			185.972	2.6884																			0.886	4.72	0.886	4.316	0.886	4.289		1340	214.321	214.902	100.271
				186.111	1.6018			186.111	1.7602			186.111	1.9931			186.111	2.6909																			0.887	4.721	0.887	4.317	0.887	4.291		1341	214.876	215.463	100.273
				186.25	1.6028			186.25	1.7615			186.25	1.9943			186.25	2.6931																			0.888	4.723	0.888	4.319	0.888	4.293		1342	214.876	215.463	100.273
				186.389	1.6037			186.389	1.7627			186.389	1.9955			186.389	2.6956																			0.889	4.725	0.889	4.321	0.889	4.294		1343	214.876	215.473	100.278
				186.528	1.6046			186.528	1.7637			186.528	1.9971			186.528	2.6984																			0.89	4.728	0.89	4.324	0.89	4.296		1344	214.876	215.457	100.27
				186.667	1.6059			186.667	1.7649			186.667	1.9986			186.667	2.7005																			0.891	4.729	0.891	4.325	0.891	4.299		1345	214.876	214.914	100.018
				186.805	1.6068			186.806	1.7658			186.806	2.0002			186.806	2.703																			0.892	4.731	0.892	4.327	0.892	4.301		1346	214.321	214.924	100.281
				186.944	1.6074			186.944	1.7671			186.944	2.0014			186.944	2.7055																			0.893	4.732	0.893	4.328	0.893	4.303		1347	214.321	214.914	100.277
				187.083	1.6083			187.083	1.768			187.083	2.003			187.083	2.708																			0.894	4.734	0.894	4.33	0.894	4.305		1348	214.321	214.927	100.283
				187.222	1.6093			187.222	1.7689			187.222	2.0045			187.222	2.7105																			0.895	4.736	0.895	4.333	0.895	4.307		1349	214.321	214.917	100.278
				187.361	1.6102			187.361	1.7705			187.361	2.0058			187.361	2.7129																			0.896	4.737	0.896	4.334	0.896	4.308		1350	214.321	214.917	100.278
				187.5	1.6111			187.5	1.7714			187.5	2.0073			187.5	2.7154																			0.897	4.739	0.897	4.336	0.897	4.31		1351	214.321	214.921	100.28
				187.639	1.6121			187.639	1.7723			187.639	2.0089			187.639	2.7176																			0.898	4.741	0.898	4.338	0.898	4.312		1352	214.321	214.914	100.277
				187.778	1.613			187.778	1.7736			187.778	2.0104			187.778	2.7204																			0.899	4.742	0.899	4.34	0.899	4.313		1353	214.876	215.46	100.272
				187.917	1.6142			187.917	1.7745			187.917	2.0117			187.917	2.7225																			0.9	4.744	0.9	4.342	0.9	4.315		1354	214.321	214.908	100.274
				188.055	1.6152			188.056	1.7754			188.056	2.0132			188.056	2.725																			0.901	4.746	0.901	4.344	0.901	4.317		1355	214.321	214.921	100.28
				188.194	1.6161			188.194	1.7767			188.194	2.0148			188.194	2.7275																			0.902	4.748	0.902	4.346	0.902	4.319		1356	214.321	214.911	100.276
				188.333	1.617			188.333	1.7779			188.333	2.0163			188.333	2.73																			0.903	4.75	0.903	4.348	0.903	4.32		1357	214.321	214.911	100.276
				188.472	1.6176			188.472	1.7792			188.472	2.0179			188.472	2.7325																			0.904	4.751	0.904	4.35	0.904	4.321		1358	214.321	214.352	100.015
				188.611	1.6186			188.611	1.7801			188.611	2.0194			188.611	2.7346																			0.905	4.753	0.905	4.351	0.905	4.324		1359	213.765	214.352	100.275
				188.75	1.6195			188.75	1.781			188.75	2.0207			188.75	2.7371																			0.906	4.754	0.906	4.353	0.906	4.326		1360	213.765	218.244	102.095
				188.889	1.6204			188.889	1.7819			188.889	2.0222			188.889	2.7396																			0.907	4.756	0.907	4.354	0.907	4.327		1361	214.321	214.921	100.28
				189.028	1.6217			189.028	1.7832			189.028	2.0238			189.028	2.7418																			0.908	4.757	0.908	4.355	0.908	4.329		1362	213.765	214.362	100.279
				189.167	1.6226			189.167	1.7841			189.167	2.0253			189.167	2.7446																			0.909	4.758	0.909	4.357	0.909	4.33		1363	213.765	214.365	100.281
				189.305	1.6235			189.306	1.7857			189.306	2.0269			189.306	2.7467																			0.91	4.76	0.91	4.36	0.91	4.332		1364	213.765	214.375	100.285
				189.444	1.6245			189.444	1.7866			189.444	2.0281			189.444	2.7492																			0.911	4.762	0.911	4.362	0.911	4.335		1365	213.765	214.368	100.282
				189.583	1.6254			189.583	1.7878			189.583	2.0296			189.583	2.7517																			0.912	4.762	0.912	4.363	0.912	4.336		1366	213.765	214.375	100.285
				189.722	1.6263			189.722	1.7888			189.722	2.0315			189.722	2.7542																			0.913	4.765	0.913	4.364	0.913	4.338		1367	213.765	214.375	100.285
				189.861	1.6272			189.861	1.7897			189.861	2.0328			189.861	2.7563																			0.914	4.767	0.914	4.366	0.914	4.34		1368	213.765	214.375	100.285
				190	1.6282			190	1.7909			190	2.0343			190	2.7588																			0.915	4.768	0.915	4.367	0.915	4.341		1369	213.765	214.375	100.285
				190.139	1.6294			190.139	1.7919			190.139	2.0359			190.139	2.7613																			0.916	4.77	0.916	4.37	0.916	4.342		1370	213.765	214.362	100.279
				190.278	1.63			190.278	1.7934			190.278	2.0374			190.278	2.7635																			0.917	4.771	0.917	4.372	0.917	4.344		1371	214.321	214.378	100.027
				190.417	1.631			190.417	1.7943			190.417	2.0386			190.417	2.7659																			0.918	4.773	0.918	4.373	0.918	4.345		1372	213.765	214.371	100.284
				190.555	1.6319			190.556	1.7953			190.556	2.0405			190.556	2.7684																			0.919	4.775	0.919	4.375	0.919	4.347		1373	213.765	214.365	100.281
				190.694	1.6328			190.694	1.7965			190.694	2.0421			190.694	2.7706																			0.92	4.776	0.92	4.376	0.92	4.349		1374	213.765	214.368	100.282
				190.833	1.6338			190.833	1.7974			190.833	2.0436			190.833	2.7731																			0.921	4.778	0.921	4.379	0.921	4.352		1375	213.765	214.365	100.281
				190.972	1.6347			190.972	1.7987			190.972	2.0452			190.972	2.7756																			0.922	4.78	0.922	4.381	0.922	4.354		1376	214.321	215.476	100.539
				191.111	1.6356			191.111	1.7996			191.111	2.0464			191.111	2.7777																			0.923	4.781	0.923	4.382	0.923	4.356		1377	214.321	214.371	100.024
				191.25	1.6365			191.25	1.8009			191.25	2.0483			191.25	2.7802																			0.924	4.783	0.924	4.384	0.924	4.358		1378	213.765	214.375	100.285
				191.389	1.6378			191.389	1.8021			191.389	2.0498			191.389	2.7827																			0.925	4.784	0.925	4.385	0.925	4.359		1379	213.765	214.375	100.285
				191.528	1.6387			191.528	1.803			191.528	2.0514			191.528	2.7849																			0.926	4.786	0.926	4.387	0.926	4.359		1380	214.321	214.93	100.284
				191.667	1.6396			191.667	1.8043			191.667	2.0526			191.667	2.7873																			0.927	4.787	0.927	4.389	0.927	4.362		1381	214.321	214.921	100.28
				191.805	1.6406			191.806	1.8052			191.806	2.0541			191.806	2.7895																			0.928	4.788	0.928	4.39	0.928	4.363		1382	214.321	214.371	100.024
				191.944	1.6415			191.944	1.8064			191.944	2.056			191.944	2.792																			0.929	4.789	0.929	4.392	0.929	4.365		1383	213.765	214.368	100.282
				192.083	1.6424			192.083	1.8074			192.083	2.0576			192.083	2.7942																			0.93	4.791	0.93	4.394	0.93	4.367		1384	213.765	214.387	100.291
				192.222	1.6434			192.222	1.8089			192.222	2.0591			192.222	2.7963																			0.931	4.792	0.931	4.395	0.931	4.368		1385	213.765	214.375	100.285
				192.361	1.644			192.361	1.8098			192.361	2.0603			192.361	2.7991																			0.932	4.794	0.932	4.397	0.932	4.37		1386	213.765	214.368	100.282
				192.5	1.6452			192.5	1.8108			192.5	2.0619			192.5	2.8013																			0.933	4.795	0.933	4.397	0.933	4.371		1387	213.765	214.381	100.288
				192.639	1.6462			192.639	1.812			192.639	2.0638			192.639	2.8035																			0.934	4.796	0.934	4.399	0.934	4.372		1388	213.765	214.371	100.284
				192.778	1.6471			192.778	1.8129			192.778	2.0653			192.778	2.8059																			0.935	4.798	0.935	4.4	0.935	4.374		1389	213.765	213.819	100.025
				192.917	1.648			192.917	1.8142			192.917	2.0669			192.917	2.8081																			0.936	4.799	0.936	4.401	0.936	4.375		1390	213.21	213.822	100.287
				193.055	1.6489			193.056	1.8151			193.056	2.0684			193.056	2.8106																			0.937	4.8	0.937	4.403	0.937	4.377		1391	213.765	214.375	100.285
				193.194	1.6499			193.194	1.8167			193.194	2.07			193.194	2.8128																			0.938	4.802	0.938	4.405	0.938	4.379		1392	213.21	213.816	100.284
				193.333	1.6508			193.333	1.8176			193.333	2.0718			193.333	2.8152																			0.939	4.803	0.939	4.406	0.939	4.379		1393	213.765	214.375	100.285
				193.472	1.6517			193.472	1.8188			193.472	2.0731			193.472	2.8174																			0.94	4.805	0.94	4.408	0.94	4.381		1394	213.21	213.816	100.284
				193.611	1.653			193.611	1.8198			193.611	2.0746			193.611	2.8196																			0.941	4.805	0.941	4.409	0.941	4.383		1395	213.765	214.371	100.284
				193.75	1.6539			193.75	1.821			193.75	2.0762			193.75	2.8221																			0.942	4.807	0.942	4.411	0.942	4.385		1396	213.765	214.371	100.284
				193.889	1.6548			193.889	1.8219			193.889	2.0777			193.889	2.8242																			0.943	4.809	0.943	4.412	0.943	4.386		1397	213.765	214.375	100.285
				194.028	1.6558			194.028	1.8232			194.028	2.0796			194.028	2.8264																			0.944	4.809	0.944	4.413	0.944	4.387		1398	213.765	214.371	100.284
				194.167	1.6567			194.167	1.8241			194.167	2.0811			194.167	2.8286																			0.945	4.81	0.945	4.415	0.945	4.388		1399	213.765	214.365	100.281
				194.305	1.6576			194.306	1.8253			194.306	2.0827			194.306	2.8311																			0.946	4.811	0.946	4.416	0.946	4.39		1400	213.765	214.375	100.285
				194.444	1.6586			194.444	1.8263			194.444	2.0842			194.444	2.8332																			0.947	4.812	0.947	4.417	0.947	4.391		1401	213.21	213.822	100.287
				194.583	1.6595			194.583	1.8272			194.583	2.0861			194.583	2.8354																			0.948	4.814	0.948	4.418	0.948	4.392		1402	213.765	213.819	100.025
				194.722	1.6607			194.722	1.8288			194.722	2.0876			194.722	2.8379																			0.949	4.816	0.949	4.42	0.949	4.394		1403	213.21	213.825	100.289
				194.861	1.6617			194.861	1.83			194.861	2.0892			194.861	2.84																			0.95	4.817	0.95	4.421	0.95	4.395		1404	213.21	213.825	100.289
				195	1.6626			195	1.8309			195	2.091			195	2.8422																			0.951	4.818	0.951	4.422	0.951	4.396		1405	213.765	214.371	100.284
				195.139	1.6635			195.139	1.8319			195.139	2.0923			195.139	2.8444																			0.952	4.819	0.952	4.423	0.952	4.397		1406	213.765	214.387	100.291
				195.278	1.6644			195.278	1.8331			195.278	2.0944			195.278	2.8466																			0.953	4.82	0.953	4.424	0.953	4.398		1407	213.765	214.378	100.287
				195.417	1.6654			195.417	1.834			195.417	2.096			195.417	2.8487																			0.954	4.821	0.954	4.426	0.954	4.4		1408	213.765	214.371	100.284
				195.555	1.6663			195.556	1.8353			195.556	2.0975			195.556	2.8509																			0.955	4.822	0.955	4.428	0.955	4.401		1409	213.765	214.375	100.285
				195.694	1.6672			195.694	1.8365			195.694	2.0988			195.694	2.8534																			0.956	4.823	0.956	4.428	0.956	4.403		1410	213.765	213.825	100.028
				195.833	1.6685			195.833	1.8377			195.833	2.1006			195.833	2.8555																			0.957	4.824	0.957	4.429	0.957	4.403		1411	213.765	214.384	100.29
				195.972	1.6694			195.972	1.8387			195.972	2.1025			195.972	2.8577																			0.958	4.825	0.958	4.431	0.958	4.405		1412	213.765	214.378	100.287
				196.111	1.6703			196.111	1.8399			196.111	2.1041			196.111	2.8596																			0.959	4.827	0.959	4.432	0.959	4.406		1413	213.765	214.378	100.287
				196.25	1.6713			196.25	1.8408			196.25	2.1056			196.25	2.8621																			0.96	4.827	0.96	4.433	0.96	4.406		1414	213.765	214.371	100.284
				196.389	1.6722			196.389	1.8421			196.389	2.1072			196.389	2.8639																			0.961	4.828	0.961	4.434	0.961	4.407		1415	213.765	213.813	100.022
				196.528	1.6731			196.528	1.8436			196.528	2.1087			196.528	2.8661																			0.962	4.83	0.962	4.436	0.962	4.41		1416	213.765	214.381	100.288
				196.667	1.6741			196.667	1.8446			196.667	2.1106			196.667	2.8686																			0.963	4.83	0.963	4.436	0.963	4.409		1417	213.765	214.371	100.284
				196.805	1.675			196.806	1.8458			196.806	2.1121			196.806	2.8704																			0.964	4.831	0.964	4.437	0.964	4.411		1418	213.21	213.819	100.286
				196.944	1.6762			196.944	1.8467			196.944	2.1137			196.944	2.8726																			0.965	4.831	0.965	4.439	0.965	4.413		1419	213.765	213.819	100.025
				197.083	1.6772			197.083	1.848			197.083	2.1155			197.083	2.8745																			0.966	4.833	0.966	4.44	0.966	4.413		1420	213.21	213.822	100.287
				197.222	1.6781			197.222	1.8489			197.222	2.1174			197.222	2.8769																			0.967	4.834	0.967	4.442	0.967	4.414		1421	213.21	213.825	100.289
				197.361	1.679			197.361	1.8501			197.361	2.1189			197.361	2.8791																			0.968	4.835	0.968	4.442	0.968	4.415		1422	213.21	213.832	100.292
				197.5	1.6799			197.5	1.8514			197.5	2.1205			197.5	2.881																			0.969	4.835	0.969	4.443	0.969	4.416		1423	213.21	213.832	100.292
				197.639	1.6809			197.639	1.8526			197.639	2.122			197.639	2.8831																			0.97	4.836	0.97	4.444	0.97	4.417		1424	213.21	213.822	100.287
				197.778	1.6818			197.778	1.8539			197.778	2.1236			197.778	2.8853																			0.971	4.837	0.971	4.444	0.971	4.418		1425	213.21	213.822	100.287
				197.917	1.6827			197.917	1.8548			197.917	2.1258			197.917	2.8875																			0.972	4.838	0.972	4.446	0.972	4.419		1426	213.21	213.832	100.292
				198.055	1.684			198.056	1.856			198.056	2.1273			198.056	2.8893																			0.973	4.838	0.973	4.445	0.973	4.419		1427	213.765	214.371	100.284
				198.194	1.6849			198.194	1.857			198.194	2.1289			198.194	2.8918																			0.974	4.839	0.974	4.447	0.974	4.421		1428	213.765	213.822	100.027
				198.333	1.6858			198.333	1.8582			198.333	2.1304			198.333	2.8937																			0.975	4.84	0.975	4.449	0.975	4.422		1429	213.21	213.825	100.289
				198.472	1.6868			198.472	1.8594			198.472	2.132			198.472	2.8955																			0.976	4.84	0.976	4.45	0.976	4.422		1430	213.21	213.825	100.289
				198.611	1.6877			198.611	1.8607			198.611	2.1341			198.611	2.8977																			0.977	4.841	0.977	4.451	0.977	4.423		1431	213.21	213.819	100.286
				198.75	1.6886			198.75	1.8619			198.75	2.1357			198.75	2.8999																			0.978	4.842	0.978	4.452	0.978	4.425		1432	213.21	213.819	100.286
				198.889	1.6896			198.889	1.8629			198.889	2.1372			198.889	2.9017																			0.979	4.843	0.979	4.452	0.979	4.425		1433	213.21	213.819	100.286
				199.028	1.6905			199.028	1.8641			199.028	2.1388			199.028	2.9036																			0.98	4.843	0.98	4.453	0.98	4.426		1434	213.21	213.822	100.287
				199.167	1.6917			199.167	1.865			199.167	2.1409			199.167	2.9058																			0.981	4.843	0.981	4.454	0.981	4.427		1435	213.21	213.825	100.289
				199.305	1.6927			199.306	1.8663			199.306	2.1425			199.306	2.9079																			0.982	4.844	0.982	4.455	0.982	4.428		1436	213.21	213.816	100.284
				199.444	1.6936			199.444	1.8678			199.444	2.144			199.444	2.9098																			0.983	4.846	0.983	4.455	0.983	4.428		1437	213.21	216.6	101.59
				199.583	1.6945			199.583	1.8687			199.583	2.1459			199.583	2.9117																			0.984	4.845	0.984	4.455	0.984	4.429		1438	213.21	213.819	100.286
				199.722	1.6954			199.722	1.87			199.722	2.1475			199.722	2.9138																			0.985	4.845	0.985	4.456	0.985	4.429		1439	213.21	213.822	100.287
				199.861	1.6967			199.861	1.8712			199.861	2.1493			199.861	2.916																			0.986	4.847	0.986	4.457	0.986	4.431		1440	213.21	214.381	100.549
				200	1.6976			200	1.8722			200	2.1509			200	2.9179																			0.987	4.847	0.987	4.458	0.987	4.431		1441	213.765	213.819	100.025
				200.139	1.6985			200.139	1.8734			200.139	2.1527			200.139	2.9197																			0.988	4.846	0.988	4.459	0.988	4.432		1442	213.21	213.825	100.289
				200.278	1.6998			200.278	1.8743			200.278	2.1543			200.278	2.9216																			0.989	4.848	0.989	4.459	0.989	4.433		1443	213.21	213.825	100.289
				200.417	1.7007			200.417	1.8759			200.417	2.1564			200.417	2.9237																			0.99	4.848	0.99	4.46	0.99	4.434		1444	213.21	216.051	101.333
				200.555	1.7016			200.556	1.8771			200.556	2.158			200.556	2.9256																			0.991	4.849	0.991	4.461	0.991	4.435		1445	213.21	214.368	100.543
				200.694	1.7026			200.694	1.8781			200.694	2.1599			200.694	2.9275																			0.992	4.849	0.992	4.461	0.992	4.435		1446	213.765	214.375	100.285
				200.833	1.7035			200.833	1.8793			200.833	2.1614			200.833	2.9293																			0.993	4.85	0.993	4.461	0.993	4.435		1447	213.765	214.362	100.279
				200.972	1.7044			200.972	1.8802			200.972	2.163			200.972	2.9315																			0.994	4.851	0.994	4.463	0.994	4.437		1448	213.765	213.813	100.022
				201.111	1.7054			201.111	1.8815			201.111	2.1651			201.111	2.9334																			0.995	4.851	0.995	4.462	0.995	4.436		1449	213.765	214.381	100.288
				201.25	1.7063			201.25	1.883			201.25	2.1667			201.25	2.9352																			0.996	4.852	0.996	4.463	0.996	4.437		1450	213.765	214.384	100.29
				201.389	1.7075			201.389	1.8843			201.389	2.1685			201.389	2.9368																			0.997	4.851	0.997	4.464	0.997	4.438		1451	213.765	214.933	100.547
				201.528	1.7085			201.528	1.8852			201.528	2.1701			201.528	2.9389																			0.998	4.852	0.998	4.465	0.998	4.439		1452	213.765	214.371	100.284
				201.667	1.7094			201.667	1.8864			201.667	2.1723			201.667	2.9408																			0.999	4.852	0.999	4.465	0.999	4.439		1453	213.765	213.832	100.031
				201.805	1.7106			201.806	1.8877			201.806	2.1738			201.806	2.9427																			1	4.852	1	4.466	1	4.439		1454	213.21	213.822	100.287
				201.944	1.7116			201.944	1.8886			201.944	2.1754			201.944	2.9442																			1.001	4.852	1.001	4.466	1.001	4.44		1455	213.21	213.829	100.29
				202.083	1.7125			202.083	1.8898			202.083	2.1772			202.083	2.9461																			1.002	4.853	1.002	4.467	1.002	4.441		1456	213.21	213.819	100.286
				202.222	1.7134			202.222	1.8914			202.222	2.1788			202.222	2.9482																			1.003	4.851	1.003	4.467	1.003	4.441		1457	213.21	213.267	100.027
				202.361	1.7144			202.361	1.8926			202.361	2.1809			202.361	2.9498																			1.004	4.853	1.004	4.468	1.004	4.441		1458	212.654	216.032	101.588
				202.5	1.7156			202.5	1.8936			202.5	2.1825			202.5	2.9516																			1.005	4.853	1.005	4.468	1.005	4.442		1459	212.098	212.698	100.283
				202.639	1.7165			202.639	1.8948			202.639	2.1843			202.639	2.9535																			1.006	4.854	1.006	4.468	1.006	4.442		1460	212.098	213.241	100.539
				202.778	1.7175			202.778	1.896			202.778	2.1859			202.778	2.9554																			1.007	4.855	1.007	4.468	1.007	4.442		1461	212.654	213.251	100.281
				202.917	1.7184			202.917	1.897			202.917	2.1881			202.917	2.9572																			1.008	4.854	1.008	4.468	1.008	4.442		1462	212.654	213.244	100.278
				203.055	1.7193			203.056	1.8985			203.056	2.1899			203.056	2.9591																			1.009	4.855	1.009	4.468	1.009	4.443		1463	212.654	212.705	100.024
				203.194	1.7203			203.194	1.8998			203.194	2.1915			203.194	2.9606																			1.01	4.855	1.01	4.47	1.01	4.443		1464	212.098	212.695	100.281
				203.333	1.7215			203.333	1.901			203.333	2.1933			203.333	2.9628																			1.011	4.854	1.011	4.469	1.011	4.443		1465	212.098	212.692	100.28
				203.472	1.7224			203.472	1.9019			203.472	2.1949			203.472	2.9644																			1.012	4.854	1.012	4.47	1.012	4.444		1466	212.098	212.692	100.28
				203.611	1.7237			203.611	1.9032			203.611	2.1971			203.611	2.9662																			1.013	4.854	1.013	4.47	1.013	4.444		1467	212.098	212.698	100.283
				203.75	1.7246			203.75	1.9044			203.75	2.1986			203.75	2.9678																			1.014	4.855	1.014	4.47	1.014	4.444		1468	212.654	213.26	100.285
				203.889	1.7255			203.889	1.9056			203.889	2.2005			203.889	2.9693																			1.015	4.855	1.015	4.471	1.015	4.445		1469	212.654	213.254	100.282
				204.028	1.7265			204.028	1.9069			204.028	2.2023			204.028	2.9715																			1.016	4.854	1.016	4.471	1.016	4.444		1470	212.654	213.251	100.281
				204.167	1.7274			204.167	1.9081			204.167	2.2042			204.167	2.973																			1.017	4.855	1.017	4.471	1.017	4.444		1471	217.651	213.803	98.232
				204.305	1.7283			204.306	1.9094			204.306	2.2061			204.306	2.9746																			1.018	4.855	1.018	4.471	1.018	4.445		1472	213.21	213.806	100.28
				204.444	1.7292			204.444	1.9106			204.444	2.2076			204.444	2.9765																			1.019	4.854	1.019	4.471	1.019	4.445		1473	213.21	213.803	100.278
				204.583	1.7302			204.583	1.9115			204.583	2.2095			204.583	2.9783																			1.02	4.855	1.02	4.471	1.02	4.445		1474	213.21	213.254	100.021
				204.722	1.7317			204.722	1.9128			204.722	2.2116			204.722	2.9799																			1.021	4.855	1.021	4.471	1.021	4.446		1475	213.21	213.81	100.281
				204.861	1.7327			204.861	1.9143			204.861	2.2135			204.861	2.9814																			1.022	4.854	1.022	4.472	1.022	4.446		1476	213.21	213.81	100.281
				205	1.7336			205	1.9156			205	2.215			205	2.9833																			1.023	4.855	1.023	4.472	1.023	4.446		1477	213.765	213.813	100.022
				205.139	1.7345			205.139	1.9168			205.139	2.2169			205.139	2.9848																			1.024	4.855	1.024	4.472	1.024	4.446		1478	214.876	213.813	99.505
				205.278	1.7354			205.278	1.9177			205.278	2.2191			205.278	2.9867																			1.025	4.855	1.025	4.472	1.025	4.446		1479	213.21	213.813	100.283
				205.417	1.7364			205.417	1.919			205.417	2.2206			205.417	2.9882																			1.026	4.856	1.026	4.473	1.026	4.446		1480	213.21	213.819	100.286
				205.555	1.7373			205.556	1.9202			205.556	2.2225			205.556	2.9898																			1.027	4.854	1.027	4.473	1.027	4.446		1481	213.21	214.378	100.548
				205.694	1.7385			205.694	1.9215			205.694	2.2243			205.694	2.9913																			1.028	4.855	1.028	4.473	1.028	4.447		1482	213.765	214.362	100.279
				205.833	1.7398			205.833	1.923			205.833	2.2259			205.833	2.9929																			1.029	4.855	1.029	4.473	1.029	4.447		1483	213.765	214.371	100.284
				205.972	1.7407			205.972	1.9242			205.972	2.2281			205.972	2.9951																			1.03	4.854	1.03	4.473	1.03	4.447		1484	213.765	214.375	100.285
				206.111	1.7416			206.111	1.9252			206.111	2.2299			206.111	2.9966																			1.031	4.854	1.031	4.473	1.031	4.447		1485	214.876	214.933	100.027
				206.25	1.7426			206.25	1.9264			206.25	2.2318			206.25	2.9982																			1.032	4.854	1.032	4.473	1.032	4.447		1486	214.321	214.381	100.028
				206.389	1.7435			206.389	1.9277			206.389	2.2333			206.389	2.9997																			1.033	4.854	1.033	4.473	1.033	4.447		1487	213.765	214.933	100.547
				206.528	1.7444			206.528	1.9289			206.528	2.2355			206.417	3																			1.034	4.854	1.034	4.473	1.034	4.447		1488	214.321	214.368	100.022
				206.667	1.7454			206.667	1.9304			206.667	2.2374																							1.035	4.853	1.035	4.472	1.035	4.447		1489	214.321	214.93	100.284
				206.805	1.7466			206.806	1.9317			206.806	2.2392																							1.036	4.853	1.036	4.472	1.036	4.447		1490	214.876	214.933	100.027
				206.944	1.7478			206.944	1.9329			206.944	2.2411																							1.037	4.853	1.037	4.471	1.037	4.446		1491	214.321	214.937	100.287
				207.083	1.7488			207.083	1.9342			207.083	2.2433																							1.038	4.853	1.038	4.472	1.038	4.447		1492	214.321	214.93	100.284
				207.222	1.7497			207.222	1.9351			207.222	2.2451																							1.039	4.853	1.039	4.472	1.039	4.447		1493	214.876	215.479	100.281
				207.361	1.7506			207.361	1.9363			207.361	2.2467																							1.04	4.852	1.04	4.471	1.04	4.446		1494	214.876	215.479	100.281
				207.5	1.7516			207.5	1.9379			207.5	2.2485																							1.041	4.851	1.041	4.47	1.041	4.445		1495	214.876	215.476	100.279
				207.639	1.7525			207.639	1.9391			207.639	2.2507																							1.042	4.851	1.042	4.472	1.042	4.446		1496	215.432	215.476	100.021
				207.778	1.7534			207.778	1.9404			207.778	2.2526																							1.043	4.849	1.043	4.471	1.043	4.446		1497	214.876	215.486	100.284
				207.917	1.755			207.917	1.9416			207.917	2.2544																							1.044	4.85	1.044	4.471	1.044	4.446		1498	215.432	216.041	100.283
				208.055	1.7559			208.056	1.9428			208.056	2.2563																							1.045	4.85	1.045	4.47	1.045	4.446		1499	215.432	216.051	100.287
				208.194	1.7568			208.194	1.9441			208.194	2.2578																							1.046	4.85	1.046	4.47	1.046	4.445		1500	215.432	216.044	100.284
				208.333	1.7578			208.333	1.9456			208.333	2.26																							1.047	4.849	1.047	4.471	1.047	4.446		1501	215.432	216.051	100.287
				208.472	1.7587			208.472	1.9469			208.472	2.2619																							1.048	4.848	1.048	4.47	1.048	4.445		1502	215.987	216.606	100.287
				208.611	1.7596			208.611	1.9481			208.611	2.2637																							1.049	4.848	1.049	4.469	1.049	4.444		1503	215.987	216.048	100.028
				208.75	1.7606			208.75	1.9494			208.75	2.2656																							1.05	4.847	1.05	4.469	1.05	4.444		1504	215.432	216.051	100.287
				208.889	1.7621			208.889	1.9506			208.889	2.2677																							1.051	4.847	1.051	4.469	1.051	4.444		1505	215.432	216.603	100.544
				209.028	1.763			209.028	1.9518			209.028	2.2696																							1.052	4.847	1.052	4.469	1.052	4.444		1506	215.987	216.606	100.287
				209.167	1.764			209.167	1.9534			209.167	2.2715																							1.053	4.846	1.053	4.469	1.053	4.443		1507	215.987	216.6	100.284
				209.305	1.7649			209.306	1.9546			209.306	2.2733																							1.054	4.846	1.054	4.467	1.054	4.443		1508	216.543	216.616	100.034
				209.444	1.7658			209.444	1.9559			209.444	2.2755																							1.055	4.845	1.055	4.467	1.055	4.443		1509	215.987	216.603	100.285
				209.583	1.7668			209.583	1.9571			209.583	2.2774																							1.056	4.844	1.056	4.467	1.056	4.442		1510	215.987	217.162	100.544
				209.722	1.768			209.722	1.9583			209.722	2.2789																							1.057	4.844	1.057	4.467	1.057	4.442		1511	215.987	216.606	100.287
				209.861	1.7689			209.861	1.9596			209.861	2.2811																							1.058	4.844	1.058	4.467	1.058	4.442		1512	215.987	216.6	100.284
				210	1.7702			210	1.9605			210	2.2832																							1.059	4.843	1.059	4.465	1.059	4.44		1513	215.987	216.61	100.288
				210.139	1.7711			210.139	1.9624			210.139	2.2848																							1.06	4.843	1.06	4.466	1.06	4.441		1514	215.987	216.603	100.285
				210.278	1.772			210.278	1.9636			210.278	2.287																							1.061	4.841	1.061	4.466	1.061	4.441		1515	215.987	216.606	100.287
				210.417	1.773			210.417	1.9649			210.417	2.2885																							1.062	4.84	1.062	4.465	1.062	4.44		1516	216.543	217.152	100.281
				210.555	1.7742			210.556	1.9661			210.556	2.291																							1.063	4.841	1.063	4.464	1.063	4.439		1517	216.543	217.159	100.284
				210.694	1.7751			210.694	1.9673			210.694	2.2925																							1.064	4.84	1.064	4.463	1.064	4.439		1518	216.543	217.162	100.286
				210.833	1.7761			210.833	1.9689			210.833	2.2944																							1.065	4.839	1.065	4.464	1.065	4.438		1519	216.543	216.6	100.026
				210.972	1.777			210.972	1.9701			210.972	2.2963																							1.066	4.839	1.066	4.463	1.066	4.437		1520	215.987	216.61	100.288
				211.111	1.7782			211.111	1.9714			211.111	2.2987																							1.067	4.838	1.067	4.463	1.067	4.438		1521	215.987	216.603	100.285
				211.25	1.7795			211.25	1.9726			211.25	2.3006																							1.068	4.837	1.068	4.462	1.068	4.437		1522	216.543	216.613	100.032
				211.389	1.7804			211.389	1.9738			211.389	2.3022																							1.069	4.836	1.069	4.462	1.069	4.437		1523	215.987	216.61	100.288
				211.528	1.7813			211.528	1.9751			211.528	2.3043																							1.07	4.835	1.07	4.462	1.07	4.437		1524	215.987	216.61	100.288
				211.667	1.7823			211.667	1.9766			211.667	2.3062																							1.071	4.835	1.071	4.461	1.071	4.436		1525	215.987	216.613	100.29
				211.805	1.7832			211.806	1.9779			211.806	2.3084																							1.072	4.834	1.072	4.46	1.072	4.435		1526	216.543	216.613	100.032
				211.944	1.7844			211.944	1.9791			211.944	2.3102																							1.073	4.833	1.073	4.46	1.073	4.435		1527	215.987	216.613	100.29
				212.083	1.7857			212.083	1.9804			212.083	2.3121																							1.074	4.833	1.074	4.459	1.074	4.435		1528	215.987	216.613	100.29
				212.222	1.7866			212.222	1.9819			212.222	2.3142																							1.075	4.831	1.075	4.458	1.075	4.434		1529	215.987	216.616	100.291
				212.361	1.7875			212.361	1.9831			212.361	2.3161																							1.076	4.831	1.076	4.458	1.076	4.433		1530	215.987	216.06	100.034
				212.5	1.7888			212.5	1.9847			212.5	2.318																							1.077	4.83	1.077	4.457	1.077	4.432		1531	215.432	216.063	100.293
				212.639	1.7897			212.639	1.9859			212.639	2.3198																							1.078	4.829	1.078	4.457	1.078	4.432		1532	215.432	216.057	100.29
				212.778	1.7906			212.778	1.9872			212.778	2.322																							1.079	4.829	1.079	4.456	1.079	4.432		1533	215.432	216.06	100.292
				212.917	1.7916			212.917	1.9884			212.917	2.3239																							1.08	4.827	1.08	4.455	1.08	4.431		1534	215.432	216.057	100.29
				213.055	1.7925			213.056	1.9897			213.056	2.3257																							1.081	4.826	1.081	4.455	1.081	4.43		1535	215.432	216.063	100.293
				213.194	1.794			213.194	1.9912			213.194	2.3276																							1.082	4.826	1.082	4.454	1.082	4.43		1536	215.432	216.06	100.292
				213.333	1.795			213.333	1.9928			213.333	2.3301																							1.083	4.825	1.083	4.454	1.083	4.429		1537	215.432	216.057	100.29
				213.472	1.7959			213.472	1.994			213.472	2.3319																							1.084	4.825	1.084	4.454	1.084	4.428		1538	215.432	216.067	100.295
				213.611	1.7968			213.611	1.9952			213.611	2.3338																							1.085	4.823	1.085	4.453	1.085	4.428		1539	215.987	216.07	100.038
				213.75	1.7978			213.75	1.9965			213.75	2.3356																							1.086	4.823	1.086	4.452	1.086	4.427		1540	215.987	216.063	100.035
				213.889	1.7987			213.889	1.998			213.889	2.3378																							1.087	4.822	1.087	4.451	1.087	4.427		1541	215.432	216.063	100.293
				214.028	1.7999			214.028	1.9993			214.028	2.3397																							1.088	4.82	1.088	4.45	1.088	4.425		1542	215.432	216.067	100.295
				214.167	1.8012			214.167	2.0008			214.167	2.3415																							1.089	4.819	1.089	4.45	1.089	4.425		1543	215.432	216.07	100.296
				214.305	1.8021			214.306	2.0021			214.306	2.3434																							1.09	4.819	1.09	4.45	1.09	4.425		1544	215.432	216.07	100.296
				214.444	1.803			214.444	2.0033			214.444	2.3456																							1.091	4.818	1.091	4.449	1.091	4.423		1545	215.432	216.067	100.295
				214.583	1.8043			214.583	2.0045			214.583	2.3477																							1.092	4.817	1.092	4.448	1.092	4.423		1546	215.987	216.613	100.29
				214.722	1.8052			214.722	2.0061			214.722	2.3496																							1.093	4.816	1.093	4.448	1.093	4.423		1547	215.987	216.063	100.035
				214.861	1.8061			214.861	2.0073			214.861	2.3515																							1.094	4.815	1.094	4.447	1.094	4.422		1548	215.432	216.063	100.293
				215	1.8071			215	2.0089			215	2.3536																							1.095	4.814	1.095	4.447	1.095	4.421		1549	215.987	215.498	99.774
				215.139	1.8083			215.139	2.0101			215.139	2.3555																							1.096	4.813	1.096	4.446	1.096	4.421		1550	215.432	216.057	100.29
				215.278	1.8095			215.278	2.0117			215.278	2.3573																							1.097	4.812	1.097	4.445	1.097	4.42		1551	215.432	216.06	100.292
				215.417	1.8105			215.417	2.0129			215.417	2.3592																							1.098	4.812	1.098	4.444	1.098	4.419		1552	215.432	216.06	100.292
				215.555	1.8114			215.556	2.0141			215.556	2.3617																							1.099	4.811	1.099	4.443	1.099	4.418		1553	215.432	216.051	100.287
				215.694	1.8123			215.694	2.016			215.694	2.3635																							1.1	4.81	1.1	4.443	1.1	4.417		1554	215.432	216.051	100.287
				215.833	1.8136			215.833	2.0172			215.833	2.3654																							1.101	4.809	1.101	4.442	1.101	4.417		1555	215.432	216.054	100.289
				215.972	1.8145			215.972	2.0185			215.972	2.3673																							1.102	4.808	1.102	4.441	1.102	4.417		1556	215.987	216.6	100.284
				216.111	1.8154			216.111	2.0197			216.111	2.3694																							1.103	4.808	1.103	4.441	1.103	4.417		1557	215.987	216.051	100.029
				216.25	1.8167			216.25	2.0213			216.25	2.3716																							1.104	4.806	1.104	4.439	1.104	4.415		1558	215.432	216.054	100.289
				216.389	1.8179			216.389	2.0225			216.389	2.3735																							1.105	4.805	1.105	4.438	1.105	4.415		1559	215.432	216.063	100.293
				216.528	1.8188			216.528	2.0241			216.528	2.3756																							1.106	4.805	1.106	4.438	1.106	4.415		1560	215.432	216.067	100.295
				216.667	1.8198			216.667	2.0256			216.667	2.3775																							1.107	4.803	1.107	4.437	1.107	4.414		1561	215.987	216.067	100.037
				216.805	1.8207			216.806	2.0269			216.806	2.3794																							1.108	4.803	1.108	4.437	1.108	4.414		1562	215.432	216.61	100.547
				216.944	1.8219			216.944	2.0281			216.944	2.3812																							1.109	4.803	1.109	4.436	1.109	4.413		1563	215.987	216.057	100.032
				217.083	1.8229			217.083	2.0293			217.083	2.3834																							1.11	4.801	1.11	4.436	1.11	4.412		1564	215.432	216.06	100.292
				217.222	1.8238			217.222	2.0309			217.222	2.3856																							1.111	4.801	1.111	4.435	1.111	4.411		1565	215.432	216.063	100.293
				217.361	1.8247			217.361	2.0324			217.361	2.3874																							1.112	4.799	1.112	4.434	1.112	4.409		1566	215.432	216.067	100.295
				217.5	1.826			217.5	2.034			217.5	2.3893																							1.113	4.798	1.113	4.433	1.113	4.409		1567	215.432	218.283	101.323
				217.639	1.8269			217.639	2.0352			217.639	2.3914																							1.114	4.797	1.114	4.432	1.114	4.409		1568	215.432	216.063	100.293
				217.778	1.8281			217.778	2.0365			217.778	2.3933																							1.115	4.796	1.115	4.431	1.115	4.408		1569	215.432	216.054	100.289
				217.917	1.8291			217.917	2.038			217.917	2.3955																							1.116	4.795	1.116	4.431	1.116	4.407		1570	215.432	216.073	100.298
				218.055	1.8303			218.056	2.0396			218.056	2.3973																							1.117	4.795	1.117	4.43	1.117	4.407		1571	215.432	216.073	100.298
				218.194	1.8312			218.194	2.0411			218.194	2.3995																							1.118	4.794	1.118	4.429	1.118	4.405		1572	215.432	216.073	100.298
				218.333	1.8322			218.333	2.0424			218.333	2.4014																							1.119	4.792	1.119	4.428	1.119	4.405		1573	215.432	215.521	100.041
				218.472	1.8334			218.472	2.0436			218.472	2.4032																							1.12	4.792	1.12	4.428	1.12	4.404		1574	214.876	216.07	100.556
				218.611	1.8343			218.611	2.0448			218.611	2.4054																							1.121	4.791	1.121	4.427	1.121	4.403		1575	215.432	216.083	100.302
				218.75	1.8353			218.75	2.0464			218.75	2.4076																							1.122	4.791	1.122	4.426	1.122	4.403		1576	215.432	216.076	100.299
				218.889	1.8365			218.889	2.0479			218.889	2.4094																							1.123	4.789	1.123	4.426	1.123	4.402		1577	215.987	216.076	100.041
				219.028	1.8377			219.028	2.0495			219.028	2.4113																							1.124	4.788	1.124	4.425	1.124	4.402		1578	215.432	216.076	100.299
				219.167	1.8387			219.167	2.0507			219.167	2.4131																							1.125	4.787	1.125	4.425	1.125	4.401		1579	214.876	216.067	100.554
				219.305	1.8396			219.306	2.0523			219.306	2.4153																							1.126	4.787	1.126	4.425	1.126	4.4		1580	215.432	215.517	100.04
				219.444	1.8408			219.444	2.0535			219.444	2.4175																							1.127	4.786	1.127	4.424	1.127	4.4		1581	215.432	216.07	100.296
				219.583	1.8418			219.583	2.0554			219.583	2.4193																							1.128	4.785	1.128	4.423	1.128	4.4		1582	215.432	216.073	100.298
				219.722	1.8427			219.722	2.0566			219.722	2.4212																							1.129	4.784	1.129	4.422	1.129	4.398		1583	215.432	216.067	100.295
				219.861	1.8443			219.861	2.0582			219.861	2.4234																							1.13	4.783	1.13	4.422	1.13	4.397		1584	215.432	216.073	100.298
				220	1.8452			220	2.0594			220	2.4255																							1.131	4.782	1.131	4.421	1.131	4.397		1585	215.432	216.079	100.301
				220.139	1.8461			220.139	2.0607			220.139	2.4274																							1.132	4.781	1.132	4.42	1.132	4.397		1586	215.432	216.073	100.298
				220.278	1.8474			220.278	2.0622			220.278	2.4293																							1.133	4.78	1.133	4.42	1.133	4.396		1587	214.876	216.079	100.56
				220.417	1.8483			220.417	2.0638			220.417	2.4314																							1.134	4.779	1.134	4.419	1.134	4.396		1588	215.432	215.521	100.041
				220.555	1.8492			220.556	2.0653			220.556	2.4333																							1.135	4.779	1.135	4.419	1.135	4.395		1589	215.432	216.083	100.302
				220.694	1.8505			220.694	2.0669			220.694	2.4355																							1.136	4.777	1.136	4.418	1.136	4.393		1590	215.432	216.07	100.296
				220.833	1.8517			220.833	2.0681			220.833	2.4373																							1.137	4.776	1.137	4.417	1.137	4.393		1591	215.432	216.067	100.295
				220.972	1.8526			220.972	2.0696			220.972	2.4395																							1.138	4.775	1.138	4.417	1.138	4.393		1592	215.432	216.07	100.296
				221.111	1.8539			221.111	2.0712			221.111	2.4414																							1.139	4.774	1.139	4.416	1.139	4.391		1593	215.432	216.063	100.293
				221.25	1.8548			221.25	2.0727			221.25	2.4432																							1.14	4.773	1.14	4.415	1.14	4.391		1594	215.987	216.629	100.297
				221.389	1.8557			221.389	2.074			221.389	2.4454																							1.141	4.772	1.141	4.415	1.141	4.39		1595	215.432	216.073	100.298
				221.528	1.857			221.528	2.0755			221.528	2.4476																							1.142	4.772	1.142	4.415	1.142	4.39		1596	215.987	216.635	100.3
				221.667	1.8579			221.667	2.0768			221.667	2.4494																							1.143	4.771	1.143	4.413	1.143	4.389		1597	215.987	216.07	100.038
				221.805	1.8588			221.806	2.0786			221.806	2.4513																							1.144	4.769	1.144	4.412	1.144	4.388		1598	215.432	216.076	100.299
				221.944	1.8604			221.944	2.0799			221.944	2.4531																							1.145	4.767	1.145	4.412	1.145	4.387		1599	215.432	216.635	100.558
				222.083	1.8613			222.083	2.0814			222.083	2.4553																							1.146	4.767	1.146	4.412	1.146	4.387		1600	215.987	216.076	100.041
				222.222	1.8625			222.222	2.083			222.222	2.4575																							1.147	4.766	1.147	4.411	1.147	4.386		1601	215.432	216.073	100.298
				222.361	1.8635			222.361	2.0842			222.361	2.4593																							1.148	4.766	1.148	4.41	1.148	4.386		1602	215.432	216.067	100.295
				222.5	1.8644			222.5	2.0861			222.5	2.4612																							1.149	4.765	1.149	4.409	1.149	4.385		1603	215.432	216.073	100.298
				222.639	1.8656			222.639	2.0876			222.639	2.4634																							1.15	4.763	1.15	4.409	1.15	4.384		1604	215.432	216.073	100.298
				222.778	1.8666			222.778	2.0889			222.778	2.4655																							1.151	4.763	1.151	4.409	1.151	4.383		1605	215.432	216.063	100.293
				222.917	1.8678			222.917	2.0904			222.917	2.4674																							1.152	4.762	1.152	4.407	1.152	4.383		1606	215.432	216.076	100.299
				223.055	1.8691			223.056	2.0917			223.056	2.4696																							1.153	4.761	1.153	4.407	1.153	4.383		1607	215.432	215.517	100.04
				223.194	1.87			223.194	2.0932			223.194	2.4714																							1.154	4.76	1.154	4.406	1.154	4.383		1608	214.876	215.514	100.297
				223.333	1.8712			223.333	2.0951			223.333	2.4733																							1.155	4.759	1.155	4.405	1.155	4.382		1609	215.432	216.063	100.293
				223.472	1.8722			223.472	2.0963			223.472	2.4755																							1.156	4.759	1.156	4.405	1.156	4.382		1610	215.987	216.629	100.297
				223.611	1.8734			223.611	2.0979			223.611	2.4776																							1.157	4.758	1.157	4.405	1.157	4.38		1611	215.432	216.076	100.299
				223.75	1.8743			223.75	2.0991			223.75	2.4795																							1.158	4.757	1.158	4.404	1.158	4.38		1612	215.987	216.07	100.038
				223.889	1.8756			223.889	2.1006			223.889	2.4813																							1.159	4.757	1.159	4.404	1.159	4.381		1613	217.651	216.076	99.277
				224.028	1.8768			224.028	2.1025			224.028	2.4835																							1.16	4.756	1.16	4.403	1.16	4.38		1614	215.432	216.063	100.293
				224.167	1.8777			224.167	2.1037			224.167	2.4857																							1.161	4.754	1.161	4.403	1.161	4.38		1615	215.987	216.619	100.292
				224.305	1.879			224.306	2.1053			224.306	2.4875																							1.162	4.755	1.162	4.403	1.162	4.379		1616	215.987	216.063	100.035
				224.444	1.8799			224.444	2.1068			224.444	2.4894																							1.163	4.754	1.163	4.402	1.163	4.378		1617	215.432	216.06	100.292
				224.583	1.8812			224.583	2.1084			224.583	2.4913																							1.164	4.753	1.164	4.401	1.164	4.378		1618	215.987	216.616	100.291
				224.722	1.8821			224.722	2.1099			224.722	2.4937																							1.165	4.752	1.165	4.401	1.165	4.377		1619	215.987	216.06	100.034
				224.861	1.8833			224.861	2.1115			224.861	2.4956																							1.166	4.75	1.166	4.4	1.166	4.376		1620	215.432	216.057	100.29
				225	1.8846			225	2.113			225	2.4975																							1.167	4.751	1.167	4.4	1.167	4.377		1621	215.432	216.057	100.29
				225.139	1.8855			225.139	2.1143			225.139	2.4996																							1.168	4.749	1.168	4.4	1.168	4.376		1622	215.432	216.06	100.292
				225.278	1.8867			225.278	2.1158			225.278	2.5018																							1.169	4.749	1.169	4.399	1.169	4.376		1623	215.432	216.06	100.292
				225.417	1.8877			225.417	2.1177			225.417	2.5037																							1.17	4.749	1.17	4.399	1.17	4.375		1624	215.432	216.057	100.29
				225.555	1.8886			225.556	2.1192			225.556	2.5055																							1.171	4.748	1.171	4.398	1.171	4.375		1625	215.432	216.067	100.295
				225.694	1.8898			225.694	2.1205			225.694	2.5074																							1.172	4.748	1.172	4.398	1.172	4.375		1626	215.432	216.067	100.295
				225.833	1.8914			225.833	2.122			225.833	2.5099																							1.173	4.748	1.173	4.398	1.173	4.375		1627	215.987	216.057	100.032
				225.972	1.8923			225.972	2.1236			225.972	2.5117																							1.174	4.747	1.174	4.398	1.174	4.374		1628	215.432	216.625	100.554
				226.111	1.8932			226.111	2.1254			226.111	2.5136																							1.175	4.746	1.175	4.398	1.175	4.374		1629	215.987	216.625	100.295
				226.25	1.8945			226.25	2.127			226.25	2.5155																							1.176	4.744	1.176	4.397	1.176	4.373		1630	215.987	216.619	100.292
				226.389	1.8954			226.389	2.1282			226.389	2.5179																							1.177	4.745	1.177	4.396	1.177	4.372		1631	215.987	216.616	100.291
				226.528	1.8967			226.528	2.1298			226.528	2.5198																							1.178	4.744	1.178	4.397	1.178	4.372		1632	215.987	216.06	100.034
				226.667	1.8976			226.667	2.1313			226.667	2.5217																							1.179	4.744	1.179	4.397	1.179	4.372		1633	215.432	216.063	100.293
				226.805	1.8991			226.806	2.1332			226.806	2.5235																							1.18	4.743	1.18	4.397	1.18	4.373		1634	215.432	216.07	100.296
				226.944	1.9001			226.944	2.1347			226.944	2.526																							1.181	4.742	1.181	4.396	1.181	4.372		1635	215.432	216.076	100.299
				227.083	1.9013			227.083	2.1363			227.083	2.5279																							1.182	4.742	1.182	4.395	1.182	4.372		1636	215.987	216.625	100.295
				227.222	1.9022			227.222	2.1375			227.222	2.5297																							1.183	4.742	1.183	4.396	1.183	4.372		1637	215.987	216.067	100.037
				227.361	1.9035			227.361	2.1391			227.361	2.5316																							1.184	4.741	1.184	4.395	1.184	4.371		1638	215.432	216.067	100.295
				227.5	1.9044			227.5	2.1409			227.5	2.5341																							1.185	4.741	1.185	4.395	1.185	4.371		1639	215.432	216.073	100.298
				227.639	1.9056			227.639	2.1425			227.639	2.5359																							1.186	4.74	1.186	4.396	1.186	4.371		1640	215.432	216.629	100.556
				227.778	1.9069			227.778	2.144			227.778	2.5378																							1.187	4.739	1.187	4.395	1.187	4.37		1641	216.543	216.632	100.041
				227.917	1.9081			227.917	2.1456			227.917	2.5399																							1.188	4.74	1.188	4.395	1.188	4.37		1642	215.987	216.625	100.295
				228.055	1.9091			228.056	2.1471			228.056	2.5421																							1.189	4.739	1.189	4.395	1.189	4.37		1643	215.987	216.076	100.041
				228.194	1.9103			228.194	2.1487			228.194	2.544																							1.19	4.738	1.19	4.395	1.19	4.37		1644	215.987	216.079	100.043
				228.333	1.9115			228.333	2.1502			228.333	2.5458																							1.191	4.737	1.191	4.395	1.191	4.37		1645	215.432	216.619	100.551
				228.472	1.9125			228.472	2.1518			228.472	2.5483																							1.192	4.738	1.192	4.394	1.192	4.369		1646	215.987	216.063	100.035
				228.611	1.914			228.611	2.1533			228.611	2.5502																							1.193	4.736	1.193	4.394	1.193	4.37		1647	215.987	216.629	100.297
				228.75	1.9149			228.75	2.1549			228.75	2.552																							1.194	4.736	1.194	4.395	1.194	4.37		1648	215.987	216.638	100.301
				228.889	1.9162			228.889	2.1568			228.889	2.5539																							1.195	4.736	1.195	4.394	1.195	4.37		1649	215.987	216.622	100.294
				229.028	1.9171			229.028	2.1583			229.028	2.5564																							1.196	4.735	1.196	4.394	1.196	4.37		1650	215.987	216.619	100.292
				229.167	1.9184			229.167	2.1599			229.167	2.5582																							1.197	4.735	1.197	4.395	1.197	4.369		1651	215.987	216.625	100.295
				229.305	1.9196			229.306	2.1614			229.306	2.5601																							1.198	4.735	1.198	4.395	1.198	4.37		1652	216.543	216.635	100.043
				229.444	1.9205			229.444	2.163			229.444	2.5623																							1.199	4.735	1.199	4.395	1.199	4.37		1653	215.987	217.184	100.554
				229.583	1.9221			229.583	2.1648			229.583	2.5644																							1.2	4.734	1.2	4.395	1.2	4.37		1654	215.987	216.079	100.043
				229.722	1.923			229.722	2.1664			229.722	2.5663																							1.201	4.734	1.201	4.394	1.201	4.37		1655	215.987	216.629	100.297
				229.861	1.9242			229.861	2.1679			229.861	2.5682																							1.202	4.734	1.202	4.395	1.202	4.37		1656	215.987	216.635	100.3
				230	1.9255			230	2.1695			230	2.5703																							1.203	4.733	1.203	4.395	1.203	4.37		1657	215.987	216.629	100.297
				230.139	1.9264			230.139	2.171			230.139	2.5725																							1.204	4.734	1.204	4.395	1.204	4.37		1658	215.987	216.629	100.297
				230.278	1.9277			230.278	2.1729			230.278	2.5744																							1.205	4.733	1.205	4.395	1.205	4.371		1659	215.987	216.083	100.044
				230.417	1.9286			230.417	2.1744			230.417	2.5762																							1.206	4.732	1.206	4.395	1.206	4.371		1660	215.432	216.629	100.556
				230.555	1.9301			230.556	2.176			230.556	2.5784																							1.207	4.733	1.207	4.396	1.207	4.372		1661	215.987	216.632	100.298
				230.694	1.9314			230.694	2.1775			230.694	2.5806																							1.208	4.732	1.208	4.396	1.208	4.372		1662	215.987	216.638	100.301
				230.833	1.9323			230.833	2.1791			230.833	2.5824																							1.209	4.732	1.209	4.396	1.209	4.372		1663	215.987	216.641	100.303
				230.972	1.9335			230.972	2.1809			230.972	2.5846																							1.21	4.732	1.21	4.397	1.21	4.372		1664	215.432	216.076	100.299
				231.111	1.9345			231.111	2.1825			231.111	2.5868																							1.211	4.732	1.211	4.397	1.211	4.372		1665	215.432	216.629	100.556
				231.25	1.9357			231.25	2.184			231.25	2.5886																							1.212	4.732	1.212	4.396	1.212	4.372		1666	215.987	216.629	100.297
				231.389	1.937			231.389	2.1856			231.389	2.5905																							1.213	4.732	1.213	4.397	1.213	4.372		1667	215.987	216.632	100.298
				231.528	1.9385			231.528	2.1871			231.528	2.5926																							1.214	4.732	1.214	4.397	1.214	4.373		1668	215.987	216.632	100.298
				231.667	1.9394			231.667	2.189			231.667	2.5948																							1.215	4.732	1.215	4.399	1.215	4.373		1669	215.987	216.622	100.294
				231.805	1.9407			231.806	2.1906			231.806	2.597																							1.216	4.731	1.216	4.398	1.216	4.373		1670	215.987	216.632	100.298
				231.944	1.9416			231.944	2.1921			231.944	2.5988																							1.217	4.732	1.217	4.398	1.217	4.374		1671	215.987	216.07	100.038
				232.083	1.9428			232.083	2.1937			232.083	2.6007																							1.218	4.733	1.218	4.398	1.218	4.374		1672	215.432	216.629	100.556
				232.222	1.9441			232.222	2.1952			232.222	2.6029																							1.219	4.732	1.219	4.4	1.219	4.374		1673	216.543	216.629	100.04
				232.361	1.9453			232.361	2.1974			232.361	2.605																							1.22	4.732	1.22	4.401	1.22	4.376		1674	215.987	216.635	100.3
				232.5	1.9466			232.5	2.1989			232.5	2.6069																							1.221	4.733	1.221	4.401	1.221	4.376		1675	215.987	216.632	100.298
				232.639	1.9478			232.639	2.2005			232.639	2.6088																							1.222	4.732	1.222	4.401	1.222	4.377		1676	215.987	216.635	100.3
				232.778	1.9487			232.778	2.202			232.778	2.6112																							1.223	4.733	1.223	4.401	1.223	4.377		1677	215.987	216.632	100.298
				232.917	1.95			232.917	2.2039			232.917	2.6131																							1.224	4.733	1.224	4.402	1.224	4.377		1678	215.987	216.635	100.3
				233.055	1.9512			233.056	2.2054			233.056	2.615																							1.225	4.733	1.225	4.402	1.225	4.378		1679	215.987	216.073	100.04
				233.194	1.9521			233.194	2.207			233.194	2.6168																							1.226	4.734	1.226	4.403	1.226	4.379		1680	216.543	216.629	100.04
				233.333	1.9537			233.333	2.2088			233.333	2.6193																							1.227	4.734	1.227	4.404	1.227	4.379		1681	215.987	216.625	100.295
				233.472	1.9549			233.472	2.2104			233.472	2.6212																							1.228	4.735	1.228	4.405	1.228	4.38		1682	215.987	216.632	100.298
				233.611	1.9559			233.611	2.2123			233.611	2.623																							1.229	4.736	1.229	4.407	1.229	4.382		1683	215.987	216.622	100.294
				233.75	1.9571			233.75	2.2138			233.75	2.6252																							1.23	4.736	1.23	4.408	1.23	4.383		1684	216.543	217.178	100.293
				233.889	1.9583			233.889	2.2154			233.889	2.6274																							1.231	4.737	1.231	4.408	1.231	4.384		1685	216.543	217.175	100.292
				234.028	1.9596			234.028	2.2172			234.028	2.6292																							1.232	4.736	1.232	4.409	1.232	4.384		1686	217.095	217.737	100.295
				234.167	1.9605			234.167	2.2191			234.167	2.6314																							1.233	4.737	1.233	4.41	1.233	4.385		1687	217.095	217.187	100.042
				234.305	1.9621			234.306	2.2206			234.306	2.6333																							1.234	4.737	1.234	4.411	1.234	4.386		1688	216.543	217.74	100.553
				234.444	1.9633			234.444	2.2222			234.444	2.6354																							1.235	4.737	1.235	4.411	1.235	4.385		1689	217.095	217.737	100.295
				234.583	1.9642			234.583	2.224			234.583	2.6376																							1.236	4.738	1.236	4.411	1.236	4.386		1690	217.651	217.746	100.044
				234.722	1.9655			234.722	2.2256			234.722	2.6395																							1.237	4.739	1.237	4.413	1.237	4.387		1691	217.095	221.07	101.831
				234.861	1.9667			234.861	2.2274			234.861	2.6416																							1.238	4.739	1.238	4.413	1.238	4.387		1692	217.095	218.298	100.554
				235	1.968			235	2.229			235	2.6438																							1.239	4.74	1.239	4.414	1.239	4.388		1693	217.651	218.292	100.295
				235.139	1.9692			235.139	2.2309			235.139	2.6457																							1.24	4.739	1.24	4.414	1.24	4.389		1694	217.651	218.292	100.295
				235.278	1.9704			235.278	2.2324			235.278	2.6475																							1.241	4.74	1.241	4.415	1.241	4.389		1695	217.651	218.305	100.3
				235.417	1.9717			235.417	2.234			235.417	2.6497																							1.242	4.74	1.242	4.416	1.242	4.39		1696	217.651	218.295	100.296
				235.555	1.9729			235.556	2.2358			235.556	2.6519																							1.243	4.741	1.243	4.417	1.243	4.391		1697	217.651	218.292	100.295
				235.694	1.9742			235.694	2.2377			235.694	2.6537																							1.244	4.741	1.244	4.418	1.244	4.392		1698	217.651	218.295	100.296
				235.833	1.9751			235.833	2.2392			235.833	2.6556																							1.245	4.742	1.245	4.419	1.245	4.393		1699	218.206	218.292	100.039
				235.972	1.9766			235.972	2.2408			235.972	2.6581																							1.246	4.742	1.246	4.421	1.246	4.394		1700	217.651	218.854	100.553
				236.111	1.9779			236.111	2.2426			236.111	2.6599																							1.247	4.743	1.247	4.422	1.247	4.395		1701	217.651	218.295	100.296
				236.25	1.9791			236.25	2.2445			236.25	2.6618																							1.248	4.744	1.248	4.423	1.248	4.396		1702	217.651	217.737	100.039
				236.389	1.9804			236.389	2.246			236.389	2.6636																							1.249	4.745	1.249	4.424	1.249	4.397		1703	217.651	218.289	100.293
				236.528	1.9813			236.528	2.2476			236.528	2.6661																							1.25	4.747	1.25	4.425	1.25	4.398		1704	217.095	217.733	100.294
				236.667	1.9825			236.667	2.2495			236.667	2.668																							1.251	4.746	1.251	4.426	1.251	4.399		1705	217.651	218.289	100.293
				236.805	1.9838			236.806	2.2513			236.806	2.6698																							1.252	4.748	1.252	4.428	1.252	4.4		1706	218.206	218.292	100.039
				236.944	1.9853			236.944	2.2532			236.944	2.6717																							1.253	4.749	1.253	4.429	1.253	4.402		1707	217.651	218.283	100.29
				237.083	1.9866			237.083	2.2547			237.083	2.6742																							1.254	4.749	1.254	4.43	1.254	4.402		1708	217.651	218.295	100.296
				237.222	1.9875			237.222	2.2563			237.222	2.676																							1.255	4.75	1.255	4.43	1.255	4.405		1709	218.206	218.854	100.297
				237.361	1.9887			237.361	2.2584			237.361	2.6779																							1.256	4.751	1.256	4.432	1.256	4.406		1710	218.206	218.295	100.041
				237.5	1.99			237.5	2.26			237.5	2.6801																							1.257	4.751	1.257	4.434	1.257	4.407		1711	217.651	218.289	100.293
				237.639	1.9912			237.639	2.2615			237.639	2.6822																							1.258	4.752	1.258	4.435	1.258	4.408		1712	217.651	218.295	100.296
				237.778	1.9928			237.778	2.2634			237.778	2.6841																							1.259	4.753	1.259	4.435	1.259	4.41		1713	217.651	217.74	100.041
				237.917	1.994			237.917	2.265			237.917	2.686																							1.26	4.755	1.26	4.437	1.26	4.411		1714	217.095	217.733	100.294
				238.055	1.9952			238.056	2.2668			238.056	2.6878																							1.261	4.755	1.261	4.438	1.261	4.412		1715	217.095	217.74	100.297
				238.194	1.9965			238.194	2.2687			238.194	2.6903																							1.262	4.757	1.262	4.441	1.262	4.413		1716	217.095	217.74	100.297
				238.333	1.9977			238.333	2.2702			238.333	2.6922																							1.263	4.758	1.263	4.442	1.263	4.415		1717	217.095	217.73	100.292
				238.472	1.999			238.472	2.2721			238.472	2.694																							1.264	4.758	1.264	4.442	1.264	4.416		1718	217.095	218.295	100.553
				238.611	2.0002			238.611	2.2739			238.611	2.6962																							1.265	4.759	1.265	4.444	1.265	4.417		1719	217.651	217.743	100.042
				238.75	2.0014			238.75	2.2755			238.75	2.6981																							1.266	4.76	1.266	4.447	1.266	4.419		1720	217.095	217.746	100.3
				238.889	2.0027			238.889	2.2774			238.889	2.7002																							1.267	4.761	1.267	4.447	1.267	4.42		1721	217.651	217.733	100.038
				239.028	2.0039			239.028	2.2789			239.028	2.7021																							1.268	4.762	1.268	4.449	1.268	4.422		1722	217.095	217.743	100.298
				239.167	2.0052			239.167	2.2805			239.167	2.7043																							1.269	4.764	1.269	4.451	1.269	4.422		1723	217.095	217.74	100.297
				239.305	2.0064			239.306	2.2826			239.306	2.7061																							1.27	4.765	1.27	4.452	1.27	4.425		1724	217.095	217.737	100.295
				239.444	2.0079			239.444	2.2845			239.444	2.708																							1.271	4.766	1.271	4.453	1.271	4.426		1725	217.095	217.743	100.298
				239.583	2.0092			239.583	2.286			239.583	2.7098																							1.272	4.766	1.272	4.454	1.272	4.428		1726	216.543	217.19	100.299
				239.722	2.0104			239.722	2.2876			239.722	2.7123																							1.273	4.768	1.273	4.456	1.273	4.429		1727	216.543	217.178	100.293
				239.861	2.0117			239.861	2.2898			239.861	2.7142																							1.274	4.769	1.274	4.458	1.274	4.432		1728	216.543	217.175	100.292
				240	2.0129			240	2.2913			240	2.716																							1.275	4.771	1.275	4.46	1.275	4.433		1729	217.095	217.733	100.294
				240.139	2.0141			240.139	2.2932			240.139	2.7179																							1.276	4.771	1.276	4.462	1.276	4.435		1730	217.095	217.187	100.042
				240.278	2.0151			240.278	2.2947			240.278	2.7201																							1.277	4.774	1.277	4.463	1.277	4.437		1731	216.543	217.197	100.302
				240.417	2.0169			240.417	2.2966			240.417	2.7219																							1.278	4.776	1.278	4.465	1.278	4.439		1732	219.873	217.187	98.779
				240.555	2.0182			240.556	2.2984			240.556	2.7238																							1.279	4.776	1.279	4.467	1.279	4.442		1733	216.543	217.184	100.296
				240.694	2.0194			240.694	2.3003			240.694	2.726																							1.28	4.778	1.28	4.467	1.28	4.442		1734	216.543	217.194	100.301
				240.833	2.0207			240.833	2.3018			240.833	2.7281																							1.281	4.779	1.281	4.47	1.281	4.444		1735	216.543	217.187	100.298
				240.972	2.0216			240.972	2.3037			240.972	2.73																							1.282	4.781	1.282	4.473	1.282	4.446		1736	216.543	217.184	100.296
				241.111	2.0228			241.111	2.3056			241.111	2.7318																							1.283	4.782	1.283	4.474	1.283	4.448		1737	216.543	216.641	100.045
				241.25	2.0244			241.25	2.3074			241.25	2.7337																							1.284	4.784	1.284	4.476	1.284	4.45		1738	215.987	216.638	100.301
				241.389	2.0256			241.389	2.309			241.389	2.7359																							1.285	4.786	1.285	4.478	1.285	4.452		1739	216.543	217.19	100.299
				241.528	2.0269			241.528	2.3108			241.528	2.7377																							1.286	4.787	1.286	4.481	1.286	4.454		1740	216.543	217.19	100.299
				241.667	2.0281			241.667	2.3124			241.667	2.7396																							1.287	4.789	1.287	4.483	1.287	4.457		1741	216.543	217.19	100.299
				241.805	2.0293			241.806	2.3146			241.806	2.7415																							1.288	4.79	1.288	4.485	1.288	4.458		1742	216.543	216.632	100.041
				241.944	2.0309			241.944	2.3161			241.944	2.7436																							1.289	4.793	1.289	4.487	1.289	4.46		1743	215.987	221.083	102.359
				242.083	2.0321			242.083	2.318			242.083	2.7455																							1.29	4.795	1.29	4.49	1.29	4.462		1744	216.543	217.184	100.296
				242.222	2.0337			242.222	2.3195			242.222	2.7477																							1.291	4.796	1.291	4.491	1.291	4.464		1745	216.543	217.19	100.299
				242.361	2.0349			242.361	2.3217			242.361	2.7495																							1.292	4.798	1.292	4.493	1.292	4.467		1746	216.543	217.187	100.298
				242.5	2.0362			242.5	2.3232			242.5	2.7517																							1.293	4.799	1.293	4.495	1.293	4.468		1747	216.543	217.187	100.298
				242.639	2.0374			242.639	2.3251			242.639	2.7535																							1.294	4.802	1.294	4.497	1.294	4.471		1748	216.543	217.19	100.299
				242.778	2.0386			242.778	2.3266			242.778	2.7554																							1.295	4.803	1.295	4.5	1.295	4.473		1749	216.543	217.181	100.295
				242.917	2.0402			242.917	2.3288			242.917	2.7573																							1.296	4.804	1.296	4.502	1.296	4.475		1750	216.543	217.178	100.293
				243.055	2.0414			243.056	2.3304			243.056	2.7594																							1.297	4.807	1.297	4.504	1.297	4.477		1751	216.543	217.19	100.299
				243.194	2.0427			243.194	2.3322			243.194	2.7613																							1.298	4.809	1.298	4.507	1.298	4.48		1752	216.543	216.641	100.045
				243.333	2.0439			243.333	2.3338			243.333	2.7632																							1.299	4.811	1.299	4.51	1.299	4.482		1753	215.987	217.187	100.556
				243.472	2.0452			243.472	2.3356			243.472	2.765																							1.3	4.813	1.3	4.512	1.3	4.484		1754	217.095	217.759	100.306
				243.611	2.0464			243.611	2.3378			243.611	2.7672																							1.301	4.815	1.301	4.514	1.301	4.487		1755	218.206	217.194	99.536
				243.75	2.0483			243.75	2.3394			243.75	2.769																							1.302	4.817	1.302	4.517	1.302	4.489		1756	216.543	217.194	100.301
				243.889	2.0495			243.889	2.3412			243.889	2.7709																							1.303	4.819	1.303	4.52	1.303	4.491		1757	216.543	217.178	100.293
				244.028	2.0507			244.028	2.3428			244.028	2.7728																							1.304	4.821	1.304	4.521	1.304	4.494		1758	216.543	217.187	100.298
				244.167	2.052			244.167	2.3449			244.167	2.7749																							1.305	4.824	1.305	4.525	1.305	4.497		1759	216.543	216.635	100.043
				244.305	2.0532			244.306	2.3465			244.306	2.7768																							1.306	4.827	1.306	4.527	1.306	4.5		1760	215.987	216.629	100.297
				244.444	2.0545			244.444	2.3484			244.444	2.7787																							1.307	4.828	1.307	4.53	1.307	4.502		1761	215.987	216.635	100.3
				244.583	2.056			244.583	2.3499			244.583	2.7802																							1.308	4.831	1.308	4.533	1.308	4.506		1762	215.987	216.644	100.304
				244.722	2.0572			244.722	2.3521			244.722	2.7824																							1.309	4.833	1.309	4.535	1.309	4.508		1763	215.987	216.638	100.301
				244.861	2.0585			244.861	2.3539			244.861	2.7842																							1.31	4.835	1.31	4.538	1.31	4.511		1764	215.987	216.644	100.304
				245	2.0597			245	2.3555			245	2.7861																							1.311	4.838	1.311	4.541	1.311	4.513		1765	215.987	217.19	100.557
				245.139	2.0613			245.139	2.3573			245.139	2.788																							1.312	4.839	1.312	4.544	1.312	4.515		1766	216.543	216.632	100.041
				245.278	2.0628			245.278	2.3589			245.278	2.7901																							1.313	4.842	1.313	4.547	1.313	4.518		1767	215.987	216.635	100.3
				245.417	2.0641			245.417	2.3611			245.417	2.792																							1.314	4.845	1.314	4.549	1.314	4.522		1768	215.987	216.641	100.303
				245.555	2.0653			245.556	2.3626			245.556	2.7938																							1.315	4.847	1.315	4.552	1.315	4.525		1769	215.987	216.629	100.297
				245.694	2.0665			245.694	2.3645			245.694	2.7957																							1.316	4.849	1.316	4.555	1.316	4.528		1770	215.987	216.083	100.044
				245.833	2.0678			245.833	2.366			245.833	2.7973																							1.317	4.851	1.317	4.559	1.317	4.531		1771	215.432	216.089	100.305
				245.972	2.0693			245.972	2.3682			245.972	2.7994																							1.318	4.854	1.318	4.561	1.318	4.533		1772	215.432	215.524	100.043
				246.111	2.0709			246.111	2.3701			246.111	2.8013																							1.319	4.857	1.319	4.564	1.319	4.536		1773	214.876	215.521	100.3
				246.25	2.0721			246.25	2.3716			246.25	2.8031																							1.32	4.859	1.32	4.567	1.32	4.539		1774	215.432	215.527	100.044
				246.389	2.0734			246.389	2.3735			246.389	2.805																							1.321	4.862	1.321	4.569	1.321	4.542		1775	217.095	214.968	99.02
				246.528	2.0746			246.528	2.375			246.528	2.8069																							1.322	4.865	1.322	4.573	1.322	4.545		1776	214.876	215.524	100.301
				246.667	2.0758			246.667	2.3772			246.667	2.8087																							1.323	4.867	1.323	4.577	1.323	4.548		1777	214.876	215.521	100.3
				246.805	2.0774			246.806	2.3787			246.806	2.8106																							1.324	4.87	1.324	4.581	1.324	4.552		1778	214.876	215.524	100.301
				246.944	2.0789			246.944	2.3806			246.944	2.8125																							1.325	4.873	1.325	4.583	1.325	4.554		1779	214.876	214.971	100.044
				247.083	2.0802			247.083	2.3825			247.083	2.8146																							1.326	4.876	1.326	4.586	1.326	4.558		1780	214.321	214.962	100.299
				247.222	2.0814			247.222	2.3843			247.222	2.8162																							1.327	4.879	1.327	4.589	1.327	4.562		1781	214.321	214.971	100.304
				247.361	2.0827			247.361	2.3862			247.361	2.818																							1.328	4.881	1.328	4.592	1.328	4.564		1782	214.321	214.416	100.044
				247.5	2.0842			247.5	2.3877			247.5	2.8199																							1.329	4.884	1.329	4.596	1.329	4.568		1783	213.765	214.419	100.306
				247.639	2.0855			247.639	2.3896			247.639	2.8218																							1.33	4.887	1.33	4.599	1.33	4.572		1784	213.765	214.413	100.303
				247.778	2.087			247.778	2.3918			247.778	2.8236																							1.331	4.89	1.331	4.603	1.331	4.576		1785	213.765	214.406	100.3
				247.917	2.0886			247.917	2.3933			247.917	2.8255																							1.332	4.894	1.332	4.607	1.332	4.579		1786	213.765	214.419	100.306
				248.055	2.0898			248.056	2.3952			248.056	2.827																							1.333	4.897	1.333	4.61	1.333	4.582		1787	213.765	214.416	100.304
				248.194	2.091			248.194	2.3967			248.194	2.8292																							1.334	4.899	1.334	4.613	1.334	4.585		1788	214.321	214.975	100.305
				248.333	2.0923			248.333	2.3986			248.333	2.8311																							1.335	4.903	1.335	4.618	1.335	4.589		1789	214.321	214.978	100.307
				248.472	2.0941			248.472	2.4007			248.472	2.8329																							1.336	4.906	1.336	4.621	1.336	4.592		1790	213.765	218.308	102.125
				248.611	2.0954			248.611	2.4023			248.611	2.8345																							1.337	4.908	1.337	4.624	1.337	4.596		1791	213.765	214.416	100.304
				248.75	2.0966			248.75	2.4042			248.75	2.8363																							1.338	4.912	1.338	4.627	1.338	4.6		1792	213.765	214.419	100.306
				248.889	2.0979			248.889	2.4057			248.889	2.8382																							1.339	4.915	1.339	4.631	1.339	4.603		1793	213.765	214.425	100.309
				249.028	2.0994			249.028	2.4079			249.028	2.84																							1.34	4.919	1.34	4.635	1.34	4.607		1794	213.21	213.86	100.305
				249.167	2.1006			249.167	2.4094			249.167	2.8416																							1.341	4.922	1.341	4.638	1.341	4.611		1795	213.765	213.863	100.046
				249.305	2.1022			249.306	2.4113			249.306	2.8435																							1.342	4.925	1.342	4.642	1.342	4.615		1796	213.21	213.305	100.045
				249.444	2.1037			249.444	2.4131			249.444	2.8456																							1.343	4.929	1.343	4.646	1.343	4.618		1797	212.654	213.305	100.306
				249.583	2.105			249.583	2.415			249.583	2.8472																							1.344	4.931	1.344	4.649	1.344	4.621		1798	212.654	213.311	100.309
				249.722	2.1062			249.722	2.4169			249.722	2.849																							1.345	4.935	1.345	4.654	1.345	4.626		1799	212.654	213.308	100.308
				249.861	2.1078			249.861	2.4187			249.861	2.8506																							1.346	4.939	1.346	4.658	1.346	4.63		1800	212.654	213.305	100.306
				250	2.109			250	2.4203			250	2.8528																							1.347	4.941	1.347	4.661	1.347	4.633		1801	213.21	213.86	100.305
				250.139	2.1106			250.139	2.4224			250.139	2.8543																							1.348	4.945	1.348	4.665	1.348	4.637		1802	213.21	213.298	100.042
				250.278	2.1121			250.278	2.424			250.278	2.8562																							1.349	4.949	1.349	4.67	1.349	4.641		1803	212.654	213.302	100.305
				250.417	2.1134			250.417	2.4259			250.417	2.8577																							1.35	4.952	1.35	4.673	1.35	4.645		1804	212.654	213.308	100.308
				250.555	2.1146			250.556	2.4274			250.556	2.8596																							1.351	4.956	1.351	4.678	1.351	4.649		1805	212.098	212.759	100.311
				250.694	2.1161			250.694	2.4293			250.694	2.8614																							1.352	4.96	1.352	4.682	1.352	4.653		1806	212.098	212.756	100.31
				250.833	2.1177			250.833	2.4314			250.833	2.863																							1.353	4.963	1.353	4.686	1.353	4.657		1807	212.654	213.308	100.308
				250.972	2.1192			250.972	2.433			250.972	2.8648																							1.354	4.968	1.354	4.69	1.354	4.662		1808	212.098	212.749	100.307
				251.111	2.1205			251.111	2.4348			251.111	2.8664																							1.355	4.971	1.355	4.693	1.355	4.666		1809	212.098	212.752	100.308
				251.25	2.1217			251.25	2.4364			251.25	2.8686																							1.356	4.975	1.356	4.698	1.356	4.67		1810	214.876	212.756	99.013
				251.389	2.1233			251.389	2.4386			251.389	2.8701																							1.357	4.978	1.357	4.702	1.357	4.675		1811	212.098	212.759	100.311
				251.528	2.1245			251.528	2.4401			251.528	2.872																							1.358	4.982	1.358	4.707	1.358	4.679		1812	212.098	212.752	100.308
				251.667	2.1264			251.667	2.442			251.667	2.8735																							1.359	4.986	1.359	4.711	1.359	4.685		1813	212.098	212.749	100.307
				251.805	2.1276			251.806	2.4438			251.806	2.8751																							1.36	4.99	1.36	4.715	1.36	4.688		1814	211.543	211.641	100.047
				251.944	2.1292			251.944	2.4454			251.944	2.8772																							1.361	4.994	1.361	4.719	1.361	4.692		1815	211.543	212.194	100.308
				252.083	2.1304			252.083	2.4476			252.083	2.8788																							1.362	4.998	1.362	4.724	1.362	4.697		1816	211.543	211.641	100.047
				252.222	2.1316			252.222	2.4494			252.222	2.8803																							1.363	5.001	1.363	4.728	1.363	4.701		1817	210.99	211.641	100.308
				252.361	2.1335			252.361	2.451			252.361	2.8819																							1.364	5.005	1.364	4.732	1.364	4.706		1818	211.543	212.194	100.308
				252.5	2.1347			252.5	2.4528			252.5	2.8841																							1.365	5.009	1.365	4.737	1.365	4.71		1819	211.543	212.187	100.305
				252.639	2.1363			252.639	2.4547			252.639	2.8856																							1.366	5.013	1.366	4.742	1.366	4.714		1820	211.543	211.641	100.047
				252.778	2.1375			252.778	2.4565			252.778	2.8872																							1.367	5.018	1.367	4.746	1.367	4.719		1821	210.99	211.648	100.311
				252.917	2.1391			252.917	2.4581			252.917	2.8887																							1.368	5.02	1.368	4.75	1.368	4.723		1822	210.99	211.638	100.307
				253.055	2.1403			253.056	2.46			253.056	2.8906																							1.369	5.025	1.369	4.754	1.369	4.728		1823	210.99	211.638	100.307
				253.194	2.1422			253.194	2.4618			253.194	2.8924																							1.37	5.03	1.37	4.759	1.37	4.733		1824	210.99	211.629	100.302
				253.333	2.1434			253.333	2.4637			253.333	2.894																							1.371	5.034	1.371	4.763	1.371	4.737		1825	210.99	211.632	100.304
				253.472	2.145			253.472	2.4652			253.472	2.8955																							1.372	5.038	1.372	4.768	1.372	4.742		1826	210.99	212.749	100.834
				253.611	2.1462			253.611	2.4671			253.611	2.8971																							1.373	5.042	1.373	4.772	1.373	4.746		1827	210.99	211.079	100.042
				253.75	2.1478			253.75	2.4689			253.75	2.8989																							1.374	5.046	1.374	4.777	1.374	4.751		1828	210.435	211.07	100.302
				253.889	2.1493			253.889	2.4708			253.889	2.9008																							1.375	5.051	1.375	4.783	1.375	4.756		1829	210.435	211.07	100.302
				254.028	2.1509			254.028	2.4727			254.028	2.9024																							1.376	5.054	1.376	4.787	1.376	4.76		1830	210.435	211.079	100.306
				254.167	2.1521			254.167	2.4742			254.167	2.9039																							1.377	5.059	1.377	4.792	1.377	4.765		1831	210.435	211.073	100.303
				254.305	2.1537			254.306	2.4761			254.306	2.9055																							1.378	5.063	1.378	4.797	1.378	4.771		1832	210.435	211.067	100.3
				254.444	2.1549			254.444	2.4779			254.444	2.907																							1.379	5.067	1.379	4.801	1.379	4.774		1833	210.435	210.521	100.041
				254.583	2.1568			254.583	2.4798			254.583	2.9089																							1.38	5.072	1.38	4.806	1.38	4.78		1834	209.879	210.521	100.306
				254.722	2.158			254.722	2.4817			254.722	2.9104																							1.381	5.076	1.381	4.811	1.381	4.785		1835	209.879	210.521	100.306
				254.861	2.1595			254.861	2.4832			254.861	2.912																							1.382	5.08	1.382	4.816	1.382	4.789		1836	209.879	210.514	100.303
				255	2.1608			255	2.4854			255	2.9135																							1.383	5.084	1.383	4.821	1.383	4.794		1837	209.879	210.527	100.309
				255.139	2.1623			255.139	2.4869			255.139	2.9154																							1.384	5.089	1.384	4.826	1.384	4.799		1838	209.879	209.965	100.041
				255.278	2.1636			255.278	2.4888			255.278	2.9169																							1.385	5.094	1.385	4.831	1.385	4.804		1839	209.324	209.968	100.308
				255.417	2.1654			255.417	2.4903			255.417	2.9185																							1.386	5.098	1.386	4.836	1.386	4.809		1840	209.324	209.968	100.308
				255.555	2.167			255.556	2.4922			255.556	2.92																							1.387	5.103	1.387	4.841	1.387	4.814		1841	209.324	209.975	100.311
				255.694	2.1682			255.694	2.4944			255.694	2.9216																							1.388	5.108	1.388	4.846	1.388	4.82		1842	209.324	209.968	100.308
				255.833	2.1698			255.833	2.4959			255.833	2.9234																							1.389	5.112	1.389	4.851	1.389	4.825		1843	209.324	209.965	100.306
				255.972	2.171			255.972	2.4978			255.972	2.925																							1.39	5.117	1.39	4.856	1.39	4.83		1844	209.324	209.968	100.308
				256.111	2.1729			256.111	2.4993			256.111	2.9265																							1.391	5.122	1.391	4.862	1.391	4.837		1845	208.768	209.413	100.309
				256.25	2.1744			256.25	2.5015			256.25	2.9278																							1.392	5.127	1.392	4.866	1.392	4.841		1846	209.324	209.962	100.305
				256.389	2.1757			256.389	2.5034			256.389	2.9293																							1.393	5.131	1.393	4.871	1.393	4.845		1847	209.324	209.965	100.306
				256.528	2.1772			256.528	2.5049			256.528	2.9312																							1.394	5.137	1.394	4.877	1.394	4.851		1848	209.324	209.968	100.308
				256.666	2.1788			256.667	2.5068			256.667	2.9327																							1.395	5.14	1.395	4.881	1.395	4.856		1849	209.324	209.971	100.309
				256.805	2.1803			256.806	2.5086			256.806	2.9343																							1.396	5.145	1.396	4.887	1.396	4.861		1850	209.324	209.968	100.308
				256.944	2.1819			256.944	2.5105			256.944	2.9355																							1.397	5.151	1.397	4.892	1.397	4.867		1851	209.324	209.962	100.305
				257.083	2.1831			257.083	2.512			257.083	2.9374																							1.398	5.156	1.398	4.897	1.398	4.873		1852	209.324	209.965	100.306
				257.222	2.1847			257.222	2.5139			257.222	2.9389																							1.399	5.161	1.399	4.903	1.399	4.878		1853	209.324	209.965	100.306
				257.361	2.1859			257.361	2.5155			257.361	2.9405																							1.4	5.166	1.4	4.908	1.4	4.883		1854	209.324	209.965	100.306
				257.5	2.1878			257.5	2.5176			257.5	2.942																							1.401	5.171	1.401	4.914	1.401	4.889		1855	209.324	209.41	100.041
				257.639	2.1893			257.639	2.5195			257.639	2.9433																							1.402	5.177	1.402	4.92	1.402	4.894		1856	209.324	209.962	100.305
				257.778	2.1909			257.778	2.521			257.778	2.9448																							1.403	5.182	1.403	4.924	1.403	4.899		1857	209.324	209.952	100.3
				257.916	2.1921			257.917	2.5229			257.917	2.9467																							1.404	5.186	1.404	4.931	1.404	4.905		1858	209.324	209.968	100.308
				258.055	2.1937			258.056	2.5248			258.056	2.9479																							1.405	5.192	1.405	4.936	1.405	4.91		1859	209.324	209.41	100.041
				258.194	2.1952			258.194	2.5266			258.194	2.9495																							1.406	5.197	1.406	4.942	1.406	4.916		1860	208.768	209.41	100.307
				258.333	2.1968			258.333	2.5282			258.333	2.951																							1.407	5.203	1.407	4.947	1.407	4.922		1861	208.768	209.406	100.306
				258.472	2.1983			258.472	2.53			258.472	2.9523																							1.408	5.207	1.408	4.952	1.408	4.927		1862	208.768	208.848	100.038
				258.611	2.1999			258.611	2.5322			258.611	2.9538																							1.409	5.213	1.409	4.958	1.409	4.934		1863	208.768	209.403	100.304
				258.75	2.2014			258.75	2.5337			258.75	2.9557																							1.41	5.218	1.41	4.964	1.41	4.94		1864	208.768	209.4	100.303
				258.889	2.203			258.889	2.5356			258.889	2.9569																							1.411	5.223	1.411	4.969	1.411	4.945		1865	208.768	209.394	100.3
				259.028	2.2045			259.028	2.5375			259.028	2.9585																							1.412	5.229	1.412	4.975	1.412	4.951		1866	208.768	209.403	100.304
				259.166	2.2061			259.167	2.539			259.167	2.9597																							1.413	5.233	1.413	4.981	1.413	4.956		1867	208.768	209.397	100.301
				259.305	2.2076			259.306	2.5412			259.306	2.9613																							1.414	5.24	1.414	4.987	1.414	4.961		1868	208.768	209.403	100.304
				259.444	2.2088			259.444	2.5427			259.444	2.9628																							1.415	5.245	1.415	4.993	1.415	4.968		1869	209.324	209.962	100.305
				259.583	2.2104			259.583	2.5446			259.583	2.9644																							1.416	5.25	1.416	4.999	1.416	4.973		1870	209.324	209.959	100.303
				259.722	2.2123			259.722	2.5461			259.722	2.9656																							1.417	5.255	1.417	5.004	1.417	4.979		1871	209.324	209.959	100.303
				259.861	2.2138			259.861	2.5483			259.861	2.9671																							1.418	5.261	1.418	5.011	1.418	4.985		1872	209.324	209.952	100.3
				260	2.2154			260	2.5499			260	2.9684																							1.419	5.266	1.419	5.017	1.419	4.991		1873	209.324	209.956	100.302
				260.139	2.2166			260.139	2.5517			260.139	2.9703																							1.42	5.272	1.42	5.023	1.42	4.997		1874	209.879	210.514	100.303
				260.278	2.2181			260.278	2.5533			260.278	2.9715																							1.421	5.276	1.421	5.027	1.421	5.003		1875	209.879	209.956	100.036
				260.416	2.22			260.417	2.5554			260.417	2.973																							1.422	5.282	1.422	5.034	1.422	5.008		1876	209.324	209.956	100.302
				260.555	2.2216			260.556	2.5573			260.556	2.9743																							1.423	5.288	1.423	5.04	1.423	5.015		1877	209.879	209.968	100.042
				260.694	2.2231			260.694	2.5589			260.694	2.9758																							1.424	5.294	1.424	5.046	1.424	5.02		1878	209.324	209.965	100.306
				260.833	2.2243			260.833	2.5607			260.833	2.9771																							1.425	5.3	1.425	5.052	1.425	5.027		1879	209.324	209.962	100.305
				260.972	2.2259			260.972	2.5623			260.972	2.9786																							1.426	5.305	1.426	5.059	1.426	5.033		1880	209.879	210.514	100.303
				261.111	2.2278			261.111	2.5644			261.111	2.9802																							1.427	5.311	1.427	5.064	1.427	5.039		1881	209.879	209.949	100.033
				261.25	2.2293			261.25	2.566			261.25	2.9814																							1.428	5.317	1.428	5.07	1.428	5.045		1882	209.324	209.952	100.3
				261.389	2.2309			261.389	2.5678			261.389	2.983																							1.429	5.323	1.429	5.076	1.429	5.051		1883	209.324	210.508	100.566
				261.528	2.2324			261.528	2.5697			261.528	2.9842																							1.43	5.329	1.43	5.082	1.43	5.058		1884	209.879	209.946	100.032
				261.666	2.2336			261.667	2.5716			261.667	2.9858																							1.431	5.335	1.431	5.088	1.431	5.064		1885	209.879	210.505	100.298
				261.805	2.2355			261.806	2.5734			261.806	2.987																							1.432	5.34	1.432	5.094	1.432	5.068		1886	209.879	210.505	100.298
				261.944	2.2371			261.944	2.575			261.944	2.9885																							1.433	5.346	1.433	5.1	1.433	5.076		1887	209.879	210.505	100.298
				262.083	2.2386			262.083	2.5768			262.083	2.9898																							1.434	5.352	1.434	5.107	1.434	5.082		1888	209.879	209.949	100.033
				262.222	2.2402			262.222	2.5784			262.222	2.991																							1.435	5.358	1.435	5.112	1.435	5.088		1889	209.324	209.943	100.296
				262.361	2.2417			262.361	2.5806			262.361	2.9926																							1.436	5.364	1.436	5.119	1.436	5.095		1890	209.879	209.946	100.032
				262.5	2.2436			262.5	2.5824			262.5	2.9941																							1.437	5.37	1.437	5.126	1.437	5.101		1891	208.768	209.39	100.298
				262.639	2.2451			262.639	2.584			262.639	2.9954																							1.438	5.376	1.438	5.132	1.438	5.107		1892	208.768	209.394	100.3
				262.778	2.2464			262.778	2.5858			262.778	2.9966																							1.439	5.382	1.439	5.139	1.439	5.114		1893	209.324	209.397	100.035
				262.916	2.2479			262.917	2.5877			262.917	2.9982																							1.44	5.388	1.44	5.145	1.44	5.12		1894	208.768	209.394	100.3
				263.055	2.2495			263.056	2.5895			263.056	2.9994																							1.441	5.395	1.441	5.151	1.441	5.127		1895	208.768	209.4	100.303
				263.194	2.2513			263.194	2.5911			263.125	3																							1.442	5.402	1.442	5.158	1.442	5.134		1896	208.213	208.276	100.03
				263.333	2.2532			263.333	2.593																											1.443	5.407	1.443	5.164	1.443	5.139		1897	208.213	208.851	100.306
				263.472	2.2544			263.472	2.5951																											1.444	5.413	1.444	5.171	1.444	5.146		1898	208.213	208.841	100.302
				263.611	2.256			263.611	2.5967																											1.445	5.419	1.445	5.178	1.445	5.152		1899	207.657	208.279	100.3
				263.75	2.2575			263.75	2.5985																											1.446	5.426	1.446	5.184	1.446	5.159		1900	208.213	208.848	100.305
				263.889	2.2594			263.889	2.6001																											1.447	5.432	1.447	5.19	1.447	5.166		1901	208.213	208.286	100.035
				264.028	2.2609			264.028	2.6019																											1.448	5.437	1.448	5.197	1.448	5.172		1902	207.657	208.841	100.57
				264.166	2.2625			264.167	2.6038																											1.449	5.444	1.449	5.204	1.449	5.179		1903	207.657	208.283	100.301
				264.305	2.264			264.306	2.6057																											1.45	5.451	1.45	5.211	1.45	5.186		1904	207.657	208.292	100.306
				264.444	2.2656			264.444	2.6075																											1.451	5.458	1.451	5.217	1.451	5.192		1905	207.657	208.298	100.309
				264.583	2.2674			264.583	2.6091																											1.452	5.464	1.452	5.224	1.452	5.198		1906	207.657	207.727	100.034
				264.722	2.269			264.722	2.6112																											1.453	5.47	1.453	5.23	1.453	5.206		1907	207.102	207.721	100.299
				264.861	2.2705			264.861	2.6128																											1.454	5.477	1.454	5.237	1.454	5.213		1908	207.657	208.276	100.298
				265	2.2721			265	2.6147																											1.455	5.484	1.455	5.244	1.455	5.22		1909	207.657	208.286	100.303
				265.139	2.2739			265.139	2.6162																											1.456	5.489	1.456	5.25	1.456	5.226		1910	207.657	207.724	100.032
				265.278	2.2755			265.278	2.6184																											1.457	5.496	1.457	5.256	1.457	5.233		1911	207.102	207.717	100.297
				265.416	2.277			265.417	2.6199																											1.458	5.503	1.458	5.264	1.458	5.24		1912	207.102	207.73	100.304
				265.555	2.2786			265.556	2.6218																											1.459	5.509	1.459	5.269	1.459	5.247		1913	207.657	207.721	100.031
				265.694	2.2801			265.694	2.6233																											1.46	5.517	1.46	5.277	1.46	5.253		1914	207.102	207.721	100.299
				265.833	2.282			265.833	2.6252																											1.461	5.523	1.461	5.284	1.461	5.26		1915	207.102	207.721	100.299
				265.972	2.2836			265.972	2.6274																											1.462	5.529	1.462	5.29	1.462	5.266		1916	207.102	207.165	100.031
				266.111	2.2851			266.111	2.6289																											1.463	5.536	1.463	5.298	1.463	5.273		1917	206.546	207.162	100.298
				266.25	2.2867			266.25	2.6308																											1.464	5.543	1.464	5.304	1.464	5.28		1918	207.102	207.724	100.3
				266.389	2.2882			266.389	2.6323																											1.465	5.549	1.465	5.311	1.465	5.288		1919	207.102	207.162	100.029
				266.528	2.2901			266.528	2.6345																											1.466	5.556	1.466	5.318	1.466	5.294		1920	206.546	207.171	100.303
				266.666	2.2916			266.667	2.636																											1.467	5.562	1.467	5.326	1.467	5.301		1921	206.546	207.165	100.3
				266.805	2.2932			266.806	2.6379																											1.468	5.569	1.468	5.333	1.468	5.309		1922	206.546	207.717	100.567
				266.944	2.2947			266.944	2.6398																											1.469	5.575	1.469	5.339	1.469	5.316		1923	207.102	207.165	100.031
				267.083	2.2963			267.083	2.6416																											1.47	5.582	1.47	5.347	1.47	5.322		1924	206.546	206.622	100.037
				267.222	2.2981			267.222	2.6435																											1.471	5.589	1.471	5.354	1.471	5.33		1925	205.99	206.619	100.305
				267.361	2.2997			267.361	2.645																											1.472	5.595	1.472	5.36	1.472	5.336		1926	205.99	206.613	100.302
				267.5	2.3012			267.5	2.6469																											1.473	5.602	1.473	5.367	1.473	5.343		1927	205.99	206.613	100.302
				267.639	2.3031			267.639	2.6484																											1.474	5.61	1.474	5.375	1.474	5.351		1928	205.99	206.054	100.031
				267.778	2.3046			267.778	2.6506																											1.475	5.616	1.475	5.381	1.475	5.357		1929	205.99	206.622	100.307
				267.916	2.3065			267.917	2.6522																											1.476	5.623	1.476	5.389	1.476	5.364		1930	205.99	206.613	100.302
				268.055	2.308			268.056	2.654																											1.477	5.63	1.477	5.396	1.477	5.371		1931	205.99	206.603	100.297
				268.194	2.3096			268.194	2.6556																											1.478	5.636	1.478	5.403	1.478	5.379		1932	205.99	206.051	100.029
				268.333	2.3111			268.333	2.6578																											1.479	5.643	1.479	5.41	1.479	5.386		1933	205.435	206.048	100.298
				268.472	2.313			268.472	2.6593																											1.48	5.649	1.48	5.417	1.48	5.393		1934	205.438	206.044	100.295
				268.611	2.3146			268.611	2.6612																											1.481	5.657	1.481	5.424	1.481	5.4		1935	205.99	206.048	100.028
				268.75	2.3161			268.75	2.6627																											1.482	5.664	1.482	5.431	1.482	5.408		1936	205.438	206.054	100.3
				268.889	2.318			268.889	2.6646																											1.483	5.671	1.483	5.438	1.483	5.415		1937	205.99	206.054	100.031
				269.028	2.3195			269.028	2.6664																											1.484	5.678	1.484	5.447	1.484	5.423		1938	205.438	206.054	100.3
				269.166	2.3214			269.167	2.6683																											1.485	5.685	1.485	5.454	1.485	5.429		1939	205.438	206.06	100.303
				269.305	2.3229			269.306	2.6702																											1.486	5.692	1.486	5.462	1.486	5.436		1940	205.99	206.067	100.037
				269.444	2.3245			269.444	2.6717																											1.487	5.699	1.487	5.469	1.487	5.445		1941	205.438	206.063	100.304
				269.583	2.326			269.583	2.6736																											1.488	5.705	1.488	5.475	1.488	5.452		1942	205.438	206.06	100.303
				269.722	2.3276			269.722	2.6754																											1.489	5.712	1.489	5.484	1.489	5.46		1943	205.438	206.057	100.301
				269.861	2.3294			269.861	2.677																											1.49	5.72	1.49	5.491	1.49	5.467		1944	205.438	205.514	100.037
				270	2.331			270	2.6788																											1.491	5.726	1.491	5.498	1.491	5.474		1945	204.883	205.508	100.305
				270.139	2.3328			270.139	2.6807																											1.492	5.733	1.492	5.506	1.492	5.481		1946	205.438	206.063	100.304
				270.278	2.3344			270.278	2.6826																											1.493	5.741	1.493	5.513	1.493	5.489		1947	207.657	205.505	98.963
				270.416	2.3359			270.417	2.6841																											1.494	5.748	1.494	5.52	1.494	5.497		1948	204.883	205.505	100.304
				270.555	2.3378			270.556	2.686																											1.495	5.755	1.495	5.528	1.495	5.504		1949	205.438	206.063	100.304
				270.694	2.3394			270.694	2.6875																											1.496	5.761	1.496	5.535	1.496	5.512		1950	204.883	204.952	100.034
				270.833	2.3409			270.833	2.6897																											1.497	5.769	1.497	5.542	1.497	5.519		1951	204.327	205.505	100.576
				270.972	2.3425			270.972	2.6912																											1.498	5.777	1.498	5.549	1.498	5.526		1952	204.883	204.943	100.029
				271.111	2.3443			271.111	2.6931																											1.499	5.783	1.499	5.557	1.499	5.533		1953	204.883	204.937	100.026
				271.25	2.3462			271.25	2.6946																											1.5	5.791	1.5	5.565	1.5	5.542		1954	204.327	204.952	100.306
				271.389	2.3477			271.389	2.6968																											1.501	5.798	1.501	5.572	1.501	5.548		1955	204.883	204.949	100.033
				271.528	2.3493			271.528	2.6984																											1.502	5.806	1.502	5.58	1.502	5.556		1956	204.327	204.952	100.306
				271.666	2.3508			271.667	2.6999																											1.503	5.813	1.503	5.587	1.503	5.563		1957	204.883	205.505	100.304
				271.805	2.3527			271.806	2.7018																											1.504	5.82	1.504	5.594	1.504	5.571		1958	204.327	204.406	100.039
				271.944	2.3542			271.944	2.7033																											1.505	5.827	1.505	5.603	1.505	5.579		1959	204.327	204.94	100.3
				272.083	2.3561			272.083	2.7055																											1.506	5.834	1.506	5.61	1.506	5.587		1960	204.327	204.387	100.03
				272.222	2.3577			272.222	2.707																											1.507	5.841	1.507	5.617	1.507	5.593		1961	203.771	204.387	100.302
				272.361	2.3592			272.361	2.7086																											1.508	5.85	1.508	5.625	1.508	5.601		1962	204.327	204.949	100.305
				272.5	2.3611			272.5	2.7105																											1.509	5.858	1.509	5.632	1.509	5.61		1963	203.771	204.39	100.304
				272.639	2.3626			272.639	2.7123																											1.51	5.865	1.51	5.639	1.51	5.617		1964	204.327	204.394	100.033
				272.778	2.3642			272.778	2.7142																											1.511	5.872	1.511	5.647	1.511	5.625		1965	203.771	204.4	100.308
				272.916	2.3657			272.917	2.7157																											1.512	5.879	1.512	5.655	1.512	5.632		1966	203.771	206.616	101.396
				273.055	2.3679			273.056	2.7176																											1.513	5.886	1.513	5.662	1.513	5.64		1967	203.216	204.394	100.58
				273.194	2.3694			273.194	2.7191																											1.514	5.894	1.514	5.671	1.514	5.648		1968	203.771	204.384	100.301
				273.333	2.371			273.333	2.721																											1.515	5.902	1.515	5.678	1.515	5.655		1969	203.771	204.387	100.302
				273.472	2.3725			273.472	2.7229																											1.516	5.91	1.516	5.685	1.516	5.663		1970	203.771	203.832	100.03
				273.611	2.3741			273.611	2.7244																											1.517	5.917	1.517	5.693	1.517	5.671		1971	203.771	204.394	100.305
				273.75	2.3759			273.75	2.726																											1.518	5.925	1.518	5.701	1.518	5.678		1972	203.771	204.397	100.307
				273.889	2.3775			273.889	2.7281																											1.519	5.933	1.519	5.709	1.519	5.686		1973	203.771	204.394	100.305
				274.028	2.3794			274.028	2.7297																											1.52	5.94	1.52	5.717	1.52	5.693		1974	203.771	203.838	100.033
				274.166	2.3809			274.167	2.7315																											1.521	5.947	1.521	5.724	1.521	5.7		1975	203.216	203.838	100.306
				274.305	2.3825			274.306	2.7331																											1.522	5.955	1.522	5.732	1.522	5.709		1976	203.771	204.39	100.304
				274.444	2.3843			274.444	2.7346																											1.523	5.962	1.523	5.739	1.523	5.716		1977	203.771	204.387	100.302
				274.583	2.3859			274.583	2.7368																											1.524	5.97	1.524	5.747	1.524	5.725		1978	203.771	203.838	100.033
				274.722	2.3877			274.722	2.7384																											1.525	5.978	1.525	5.754	1.525	5.732		1979	203.216	203.844	100.309
				274.861	2.3893			274.861	2.7399																											1.526	5.984	1.526	5.763	1.526	5.74		1980	203.216	203.283	100.033
				275	2.3908			275	2.7418																											1.527	5.993	1.527	5.771	1.527	5.748		1981	202.66	203.283	100.307
				275.139	2.3927			275.139	2.7436																											1.528	6	1.528	5.778	1.528	5.755		1982	206.546	202.737	98.156
				275.278	2.3942			275.278	2.7452																											1.529	6.007	1.529	5.785	1.529	5.763		1983	202.66	203.289	100.31
				275.416	2.3961			275.417	2.747																											1.53	6.016	1.53	5.794	1.53	5.771		1984	202.66	202.727	100.033
				275.555	2.3976			275.556	2.7486																											1.531	6.023	1.531	5.802	1.531	5.779		1985	202.66	203.286	100.309
				275.694	2.3995			275.694	2.7504																											1.532	6.031	1.532	5.81	1.532	5.787		1986	202.66	203.286	100.309
				275.833	2.4011			275.833	2.7523																											1.533	6.038	1.533	5.818	1.533	5.795		1987	202.66	202.73	100.034
				275.972	2.4026			275.972	2.7539																											1.534	6.045	1.534	5.826	1.534	5.802		1988	202.105	202.717	100.303
				276.111	2.4042			276.111	2.7554																											1.535	6.053	1.535	5.834	1.535	5.811		1989	202.105	202.733	100.311
				276.25	2.4057			276.25	2.7573																											1.536	6.061	1.536	5.842	1.536	5.82		1990	202.105	203.295	100.589
				276.389	2.4079			276.389	2.7591																											1.537	6.069	1.537	5.85	1.537	5.828		1991	202.66	202.737	100.038
				276.528	2.4094			276.528	2.7607																											1.538	6.078	1.538	5.858	1.538	5.836		1992	202.105	202.737	100.313
				276.666	2.411			276.667	2.7625																											1.539	6.084	1.539	5.866	1.539	5.843		1993	202.66	202.73	100.034
				276.805	2.4125			276.806	2.7641																											1.54	6.093	1.54	5.874	1.54	5.851		1994	202.105	203.283	100.583
				276.944	2.4141			276.944	2.7656																											1.541	6.1	1.541	5.882	1.541	5.859		1995	202.66	202.733	100.036
				277.083	2.4162			277.083	2.7675																											1.542	6.108	1.542	5.89	1.542	5.867		1996	202.66	203.292	100.312
				277.222	2.4175			277.222	2.769																											1.543	6.116	1.543	5.898	1.543	5.875		1997	202.66	203.302	100.316
				277.361	2.4193			277.361	2.7709																											1.544	6.124	1.544	5.905	1.544	5.883		1998	203.216	203.848	100.311
[truncated: 28,002 more rows]

## Sheet: Fig. 3
Fig. 3a					Fig. 3h
Binding energy (eV)	0 V Intensity (a.u.)	Binding energy (eV)	3 V Intensity (a.u.)		Voltage (V)	Ln(Q / mAh g-1)	Q (mAh g-1)	F(Q,E)
736.7	20.1596	737.55	53.5633		1.4065	-1.28085	0.2778	1.30467
736.65	32.6319	737.5	46.725		1.4025	-0.58771	0.5556	1.35578
736.6	44.3624	737.45	40.373		1.3991	-0.18236	0.8333	1.3846
736.55	55.351	737.4	34.5074		1.3953	0.10535	1.1111	1.40368
736.5	65.5978	737.35	29.128		1.3919	0.32851	1.3889	1.41802
736.45	75.1028	737.3	24.235		1.3882	0.51085	1.6667	1.42881
736.4	83.8659	737.25	19.8283		1.3845	0.66495	1.9444	1.43737
736.35	91.8873	737.2	15.908		1.3808	0.7985	2.2222	1.44428
736.3	99.1668	737.15	12.4739		1.3774	0.91629	2.5	1.45025
736.25	105.704	737.1	9.52621		1.3736	1.02166	2.7778	1.45483
736.2	111.5	737.05	7.06481		1.3702	1.11698	3.0556	1.459
736.15	116.554	737	5.08973		1.3665	1.20396	3.3333	1.46222
736.1	120.867	736.95	3.60097		1.3631	1.28401	3.6111	1.46518
736.05	124.437	736.9	2.59853		1.3597	1.35813	3.8889	1.46768
736	127.266	736.85	2.08242		1.356	1.42712	4.1667	1.46946
735.95	129.352	736.8	2.05262		1.3526	1.49164	4.4444	1.47119
735.9	126.337	736.75	5.24113		1.3488	1.55227	4.7222	1.47221
735.85	126.079	736.7	0.92379		1.3457	1.60944	5	1.47366
735.8	114.007	736.65	-8.03405		1.342	1.66351	5.2778	1.47425
735.75	111.357	736.6	-10.5182		1.3386	1.71481	5.5556	1.47493
735.7	115.859	736.55	-5.94846		1.3352	1.76358	5.8333	1.47541
735.65	116.161	736.5	4.89075		1.3318	1.81011	6.1111	1.47571
735.6	121.773	736.45	6.33764		1.3287	1.85456	6.3889	1.47614
735.55	146.893	736.4	7.80868		1.325	1.89712	6.6667	1.47583
735.5	157.691	736.35	14.2566		1.3219	1.93794	6.9444	1.47597
735.45	155.102	736.3	17.224		1.3182	1.97716	7.2222	1.47539
735.4	146.885	736.25	16.4777		1.3151	2.0149	7.5	1.47529
735.35	148.098	736.2	18.7935		1.3116	2.05127	7.7778	1.47468
735.3	150.351	736.15	17.8682		1.3082	2.08637	8.0556	1.47407
735.25	150.122	736.1	16.5231		1.3048	2.12026	8.3333	1.47337
735.2	142.971	736.05	21.3175		1.3017	2.15305	8.6111	1.47288
735.15	128.794	736	24.4105		1.2986	2.1848	8.8889	1.4723
735.1	122.138	735.95	22.206		1.2952	2.21558	9.1667	1.47135
735.05	128.656	735.9	19.816		1.2918	2.24542	9.4444	1.47032
735	137.306	735.85	19.8457		1.2884	2.27441	9.7222	1.46922
734.95	153.611	735.8	19.0923		1.2853	2.30259	10	1.46836
734.9	165.871	735.75	21.58		1.2825	2.32999	10.2778	1.46774
734.85	168.335	735.7	23.034		1.2791	2.35666	10.5556	1.46646
734.8	190.698	735.65	22.3208		1.276	2.38262	10.8333	1.46543
734.75	198.772	735.6	15.3625		1.2726	2.40794	11.1111	1.46404
734.7	201.302	735.55	5.56473		1.2695	2.43264	11.3889	1.4629
734.65	214.09	735.5	-3.84026		1.2664	2.45674	11.6667	1.46172
734.6	216.138	735.45	-7.65964		1.2633	2.48026	11.9444	1.46049
734.55	211.785	735.4	-1.08324		1.2602	2.50325	12.2222	1.45922
734.5	198.399	735.35	9.32314		1.2571	2.52573	12.5	1.4579
734.45	187.98	735.3	22.8074		1.254	2.54771	12.7778	1.45655
734.4	176.17	735.25	38.8687		1.2509	2.56922	13.0556	1.45516
734.35	168.977	735.2	49.4933		1.2478	2.59026	13.3333	1.45374
734.3	171.347	735.15	53.2876		1.245	2.61089	13.6111	1.45257
734.25	180.136	735.1	59.7046		1.2419	2.63109	13.8889	1.45108
734.2	193.424	735.05	69.633		1.2388	2.65089	14.1667	1.44956
734.15	192.916	735	78.6472		1.236	2.67031	14.4444	1.4483
734.1	175.944	734.95	85.3706		1.2329	2.68936	14.7222	1.44671
734.05	164.221	734.9	99.3781		1.2301	2.70805	15	1.4454
734	151.557	734.85	110.718		1.2267	2.7264	15.2778	1.44346
733.95	143.017	734.8	109.167		1.2239	2.74442	15.5556	1.44209
733.9	129.784	734.75	113.81		1.2211	2.76212	15.8333	1.4407
733.85	123.741	734.7	130.338		1.218	2.77951	16.1111	1.43898
733.8	124.405	734.65	145.691		1.2152	2.7966	16.3889	1.43754
733.75	118.405	734.6	159.529		1.2121	2.81341	16.6667	1.43578
733.7	114.149	734.55	171.553		1.2096	2.82994	16.9444	1.43459
733.65	108.784	734.5	179.924		1.2069	2.8462	17.2222	1.43318
733.6	101.766	734.45	188.718		1.2038	2.8622	17.5	1.43136
733.55	112.26	734.4	195.943		1.201	2.87795	17.7778	1.42981
733.5	122.783	734.35	200.06		1.1985	2.89346	18.0556	1.42854
[truncated: 1,155 more rows]

## Sheet: Fig. 4
Fig. 4a									Fig. 4b
[truncated: 617 more rows]

## Sheet: Fig. 6
Fig. 6a																													Fig. 6b					Fig. 6c
[truncated: 10,002 more rows]
[truncated: 48 more columns]

[truncated: 4 more sheets: Supplementary Fig. S1-S2, Supplementary Fig. S4-S8, Supplementary Fig. S9, Supplementary Fig. S10-S13]
